# Supplementary material for: Evaluation of frozen tissue-derived prognostic gene expression signatures in FFPE colorectal cancer samples
Source: Sci Rep. 2016 Sep 14;6:33273. doi: 10.1038/srep33273 (PMC5021945; doi:10.1038/srep33273)
Supplement: Supplementary Table S1-S10 [file srep33273-s2.xls]

## Sheet: Supplementary Table S1
Supplementary Table S1 460 gene elements overlapping in at least two of the published and unpublished lists of candidate genes
References	Tissue origin	Platform	Relevance	Signature gene sets	CDH11	MYC	MSH2	MGP	WISP1	FAP	AXIN2	CDH1	SPARC	SNAI2	MMP2	CD44	TCF4	FN1	SPP1	PTGS2	CTNNB1	VEGFA	ADAMTS12	ASPN	POSTN	KLF5	LOX	APC	TWIST1	TIMP3	LEF1	TGFBR1	SMAD4	PBK	COL3A1	CD24	INHBA	TGFBR2	CXCR4	ADAM12	FGFR1	CXCL13	PCOLCE	COL1A1	BIRC5	MSH6	CDK8	PTK2	NUCB1
Anastassiou, D., et al. (2011). "Human cancer cells express Slug-based epithelial-mesenchymal transition gene expression signature obtained in vivo." BMC Cancer 11: 529.	Human, multiple cancer types across multple stages	Affymetrix Human Genome U133 Plus 2.0 Arrays, Affymetrix Human Genome U133A Arrays, Affymetrix HT Human Genome U133A Array, Affymetrix Human Genome U95Av2 Arrays and Affymetrix Human X3P Arrays	Related to epithelial mesenchymal transition	crcsig_anastassiou2011_62	1	0	0	0	0	1	0	0	1	1	0	0	0	1	0	0	0	0	0	1	1	0	1	0	0	1	0	0	0	0	1	0	1	0	0	1	0	0	1	0	0	0	0	0	0
Bandres, E., et al., A gene signature of 8 genes could identify the risk of recurrence and progression in Dukes' B colon cancer patients. Oncol Rep, 2007. 17(5): p. 1089-94.	Human, stage II	Human 19K oligo Arrays	Colorectal cancer recurrence	crcsig_sig1_bandres_8	0	0	0	0	0	0	0	0	0	0	0	0	0	0	0	0	0	0	0	0	0	0	0	0	0	0	0	0	0	0	0	0	0	0	0	0	0	0	0	0	0	0	0	0	0
Barrier, A., et al., Prognosis of stage II colon cancer by non-neoplastic mucosa gene expression profiling. Oncogene, 2007. 26(18): p. 2642-8.	Human,stage II	Affymetrix Human Genome U133A Arrays	Colorectal cancer recurrence	crcsig_sig2_barrier_58	0	0	0	0	0	0	0	0	0	0	0	0	0	0	0	0	0	0	0	0	0	0	0	0	0	0	0	0	0	0	0	1	0	0	0	0	0	0	0	0	0	0	0	0	1
Barrier, A., et al., Stage II colon cancer prognosis prediction by tumor gene expression profiling. J Clin Oncol, 2006. 24(29): p. 4685-91.	Human,stage II	Affymetrix Human Genome U133A Arrays	Colorectal cancer recurrence	crcsig_sig3_barrier_26	0	0	0	0	0	0	0	0	0	0	0	0	0	0	0	0	0	0	0	0	0	0	0	0	0	0	0	0	0	0	0	0	0	0	0	0	0	0	0	0	0	0	0	0	0
Cancer Genome Atlas, N. (2012). "Comprehensive molecular characterization of human colon and rectal cancer." Nature 487(7407): 330-337.	Human, stage I-IV	Affymetrix SNP 6.0 Arrays	Potential genomic driver for colorectal cancer	crcsig_tcgaAmplification_14	0	1	0	0	0	0	1	0	0	0	0	0	0	0	0	0	0	1	0	0	0	1	0	0	0	0	0	0	0	0	0	0	0	0	0	0	1	0	0	0	0	0	1	0	0
Cancer Genome Atlas, N. (2012). "Comprehensive molecular characterization of human colon and rectal cancer." Nature 487(7407): 330-337.	Human, stage I-IV	Affymetrix SNP 6.0 Arrays	Potential genomic driver for colorectal cancer	crcsig_tcgaDeletion_22	0	0	1	0	0	0	0	0	0	0	0	0	0	0	0	0	0	0	0	0	0	0	0	1	0	0	0	0	1	0	0	0	0	0	0	0	0	0	0	0	0	0	0	0	0
Eschrich, S., et al., Molecular staging for survival prediction of colorectal cancer patients. Journal of Clinical Oncology, 2005. 23(15): p. 3526-3535.	Human, stage II-IV	Insitute for Genomic Research’s cDNA Arrays	Overall survival prediction for colorectal cancer	crcsig_sig4_eschrich_24	0	0	0	0	0	0	0	0	0	0	0	0	0	0	1	0	0	0	0	0	0	0	0	0	0	0	0	0	0	0	0	0	0	0	0	0	0	0	0	0	0	0	0	0	0
Fritzmann, J., et al., A Colorectal Cancer Expression Profile That Includes Transforming Growth Factor beta Inhibitor BAMBI Predicts Metastatic Potential. Gastroenterology, 2009. 137(1): p. 165-175.	Human, stage II-IV	Affymetrix Human Genome U95Av2 Arrays	Metastatic expression signature in colorectal cancer	crcsig_fritzmann09_82	0	0	1	0	0	0	0	0	0	0	0	0	0	0	0	0	0	0	0	0	0	0	0	0	0	0	0	0	0	0	0	0	0	0	0	0	0	0	0	0	0	0	0	0	0
Grade, M., et al., Gene expression profiling reveals a massive, aneuploidy-dependent transcriptional deregulation and distinct differences between lymph node-negative and lymph node-positive colon carcinomas (vol 67, pg 41, 2007). Cancer Research, 2007. 67(4): p. 1877-1877.	Human, stage II/III	National Cancer Institute oligonucleotide arrays	Colorectal cancer signature	crcsig_grade07_17	0	0	0	0	0	0	0	0	0	0	0	0	0	0	0	0	0	0	0	0	0	0	0	0	0	0	0	0	0	0	0	0	0	0	0	0	0	0	0	0	0	0	0	0	0
Grade, M., et al., Gene expression profiling reveals a massive, aneuploidy-dependent transcriptional deregulation and distinct differences between lymph node-negative and lymph node-positive colon carcinomas (vol 67, pg 41, 2007). Cancer Research, 2007. 67(4): p. 1877-1877.	Human, stage II/III	National Cancer Institute oligonucleotide arrays	Colorectal cancer signature	crcsig_grade07candidate_59	1	1	1	0	1	0	1	1	0	1	0	1	0	0	0	1	1	1	0	0	0	0	1	1	0	1	0	1	1	0	0	0	0	1	0	0	0	0	0	0	0	1	0	0	1
Grade, M., et al., Gene expression profiling reveals a massive, aneuploidy-dependent transcriptional deregulation and distinct differences between lymph node-negative and lymph node-positive colon carcinomas (vol 67, pg 41, 2007). Cancer Research, 2007. 67(4): p. 1877-1877.	Human, stage II/III	National Cancer Institute oligonucleotide arrays	Lymph Node–Positive Colorectal cancer signature	crcsig_grade07IIIvsII_47	0	0	0	0	0	0	0	0	0	0	0	0	0	0	0	0	0	0	0	0	0	0	0	0	0	0	0	0	0	0	0	0	0	0	0	0	0	0	0	0	0	0	0	0	0
Jourquin, J., et al. (2012). "GLAD4U: deriving and prioritizing gene lists from PubMed literature." BMC Genomics 13 Suppl 8: S20.	Human, stage I-IV	Multiple platforms from PubMed literatures	Colorectal cancer signature	crcsig_glad4u_229	0	1	1	0	0	0	1	1	0	0	0	1	1	0	0	1	1	1	0	0	0	1	0	1	0	0	1	1	1	0	0	0	0	1	0	0	0	0	0	0	1	1	0	1	0
Ki, D.H., et al., Whole genome analysis for liver metastasis gene signatures in colorectal cancer. International Journal of Cancer, 2007. 121(9): p. 2005-2012.	Human, stage I-IV	Human cDNA microarray (CMRC-GT, Seoul, Korea)	Liver metastasis gene signatures in colorectal cancer	crcsig_ki07_37	1	0	0	0	0	0	0	0	0	0	1	0	0	0	0	1	0	0	0	0	0	0	0	0	0	0	0	0	0	0	0	0	0	0	0	0	0	0	0	0	0	0	0	0	0
Lin, Y.H., et al., Multiple gene expression classifiers from different array platforms predict poor prognosis of colorectal cancer. Clin Cancer Res, 2007. 13(2 Pt 1): p. 498-507.	Human, stage I-IV	Affymetrix Human Genome U133A Arrays	Colorectal cancer recurrence	crcsig_sig5_lin_19	0	0	0	0	0	0	0	0	0	0	0	0	0	0	0	0	0	0	0	0	0	0	0	0	0	0	0	0	0	1	0	0	0	0	0	0	0	1	0	0	0	0	0	0	0
Lin, Y.H., et al., Multiple gene expression classifiers from different array platforms predict poor prognosis of colorectal cancer. Clin Cancer Res, 2007. 13(2 Pt 1): p. 498-507.	Human, stage I-IV	MWG Human 30K Array	Colorectal cancer recurrence	crcsig_sig6_lin_22	0	0	0	0	0	0	0	0	0	0	0	0	0	0	0	0	0	0	0	0	0	0	0	0	0	0	0	0	0	1	0	0	0	0	0	0	0	0	0	0	0	0	0	0	0
Loboda, A., et al. (2011). "EMT is the dominant program in human colon cancer." BMC Med Genomics 4: 9.	Human, stage I-IV	Affymetrix Human Genome U133 Plus 2.0 Arrays	Related to epithelial mesenchymal transition	crcsig_loboda2011_106	0	0	0	1	1	0	0	1	1	1	0	1	1	1	0	0	0	0	0	1	0	0	0	0	1	0	0	1	0	0	0	1	0	0	0	0	1	0	0	0	0	0	0	0	0
Merlos-Suarez, A., et al. (2011). "The intestinal stem cell signature identifies colorectal cancer stem cells and predicts disease relapse." Cell Stem Cell 8(5): 511-524.	Mouse, Human stage I-IV	Affymetrix Mouse Genome 430 2.0 Arrays, Affymetrix Human Genome U133 Plus 2.0 Arrays	Colorectal cancer recurrence	crcsig_merloSuarez_64	0	0	0	0	0	0	1	0	0	0	0	0	0	0	0	0	0	0	0	0	0	0	0	0	0	0	0	0	0	0	0	0	0	0	0	0	0	0	0	0	0	0	0	0	0
Oh, S. C., et al. (2012). "Prognostic gene expression signature associated with two molecularly distinct subtypes of colorectal cancer." Gut 61(9): 1291-1298.	Human, stage I-IV	Affymetrix Human Genome U133 Plus 2.0 Arrays, Affymetrix Human Genome U133A Arrays	Colorectal cancer recurrence	crcsig_oh2012gut_89	0	0	0	0	0	1	1	0	0	0	1	0	0	0	1	1	0	0	0	0	1	0	1	0	0	0	0	0	0	0	0	0	0	0	1	1	0	0	0	0	0	0	0	0	0
Paik, S., et al., Gene expression and benefit of chemotherapy in women with node-negative, estrogen receptor-positive breast cancer. J Clin Oncol, 2006. 24(23): p. 3726-34.	Human node negative, estrogen receptor positive breast cancer	Oncotype DX assay	Signature predicting chemotherapy benefit in breast cancer	crcsig_paik_9	0	1	0	0	0	1	0	0	1	0	0	0	0	0	0	0	0	0	0	0	0	0	0	0	0	0	0	0	0	0	0	0	0	0	0	0	0	0	0	1	0	0	0	0	0
Salazar, R., et al., Gene Expression Signature to Improve Prognosis Prediction of Stage II and III Colorectal Cancer. Journal of Clinical Oncology, 2011. 29(1): p. 17-24.	Human, stage II/III	Agilent 44K oligonucleotide arrays	Colorectal cancer recurrence	crcsig_coloprint_13	0	0	0	0	0	0	0	0	0	0	0	0	0	0	0	0	0	0	0	0	0	0	0	0	0	0	0	0	0	0	0	0	0	0	0	0	0	0	0	0	0	0	0	0	0
Shi, M., R.D. Beauchamp, and B. Zhang, A network-based gene expression signature informs prognosis and treatment for colorectal cancer patients. PLoS One, 2012. 7(7): p. e41292.	Human, stage II/III	Affymetrix Human Genome U133 Plus 2.0 Arrays	Colorectal cancer recurrence	crcsig_NEM_487	0	0	1	1	0	0	0	1	0	0	1	0	0	0	1	0	1	0	0	0	0	1	0	1	0	0	1	0	0	1	1	1	0	1	0	0	0	1	0	0	0	1	1	0	1
Smith, J.J., et al., Experimentally Derived Metastasis Gene Expression Profile Predicts Recurrence and Death in Patients With Colon Cancer. Gastroenterology, 2010. 138(3): p. 958-968.	Human, stage I-IV, Mouse	Affymetrix Mouse Genome 430 2.0 Arrays, Affymetrix Human Genome U133 Plus 2.0 Arrays	Colorectal cancer recurrence	crcsig_sig7_smith_34	0	0	0	1	0	0	0	0	0	0	0	0	0	0	0	0	0	0	0	0	0	0	0	0	0	0	0	0	0	0	0	0	0	0	0	0	0	0	0	0	0	0	0	0	0
Tripathi, M. K., et al. (2014). "Nuclear factor of activated T-cell activity is associated with metastatic capacity in colon cancer." Cancer Res 74(23): 6947-6957.	Human stage I-IV, Mouse	Affymetrix Human Genome U133 Plus 2.0 Arrays,Affymetrix Human Genome U133A Arrays and Affymetrix Mouse Genome 430 2.0 Arrays	Colorectal cancer recurrence	crcsig_mc38sigcore_63	1	0	0	1	1	1	0	0	1	0	1	0	0	0	0	0	0	0	1	1	0	0	0	0	1	1	0	0	0	0	1	0	1	0	0	0	0	0	1	1	0	0	0	0	0
Wang, Y., et al., Gene expression profiles and molecular markers to predict recurrence of Dukes' B colon cancer. J Clin Oncol, 2004. 22(9): p. 1564-71.	Human, stage II	Affymetrix Human Genome U133A Arrays	Colorectal cancer recurrence	crcsig_sig8_wang_21	0	0	0	0	0	0	0	0	0	0	0	0	0	0	0	0	0	0	1	0	0	1	0	0	0	0	0	0	0	0	0	0	0	0	0	0	0	0	0	0	0	0	0	0	0
Zhu, J., et al., Deciphering Genomic Alterations in Colorectal Cancer through Transcriptional Subtype-Based Network Analysis. Plos One, 2013. 8(11).	Human, stage I-IV	Affymetrix Human Genome U133 Plus 2.0 Arrays, Affymetrix Human Genome U133A Arrays , Affymetrix Human Exon 1.0 ST Arrays, Agilent	Related to poor overall survival and epithelial mesenchymal transition related subtype in colorectal cancer	crcsig_subtype1_449	1	0	0	1	1	1	0	0	1	1	0	0	1	1	0	0	0	0	1	1	1	0	1	0	1	1	0	0	0	0	1	0	1	0	1	1	0	1	1	1	0	0	0	0	0
Zhu, J., et al., Deciphering Genomic Alterations in Colorectal Cancer through Transcriptional Subtype-Based Network Analysis. Plos One, 2013. 8(11).	Human, stage I-IV	Affymetrix Human Genome U133 Plus 2.0 Arrays, Affymetrix Human Genome U133A Arrays , Affymetrix Human Exon 1.0 ST Arrays, Agilent	Related to good overall survival and normal adult colon related subtype in colorectal cancer	crcsig_subtype2_505	0	0	0	0	0	0	0	0	0	0	0	0	0	0	0	0	0	0	0	0	0	0	0	0	0	0	0	0	0	0	0	0	0	0	0	0	0	0	0	0	0	0	0	0	0
Zhu, J., et al., Deciphering Genomic Alterations in Colorectal Cancer through Transcriptional Subtype-Based Network Analysis. Plos One, 2013. 8(11).	Human, stage I-IV	Affymetrix Human Genome U133 Plus 2.0 Arrays, Affymetrix Human Genome U133A Arrays , Affymetrix Human Exon 1.0 ST Arrays, Agilent	Related to median overall survival and early colon embryonic development related subtype in colorectal cancer	crcsig_subtype3_512	0	0	1	0	0	0	0	0	0	0	0	0	0	0	0	0	0	0	0	0	0	0	0	0	0	0	0	0	0	1	0	0	0	0	0	0	0	0	0	0	1	0	1	1	0
Unpublished	-	-	Colorectal cancer signature	crcsig_ciombor_16	0	1	0	0	0	0	0	0	0	0	0	0	0	0	0	0	0	0	0	0	0	0	0	0	0	0	0	0	0	0	0	0	0	0	0	0	1	0	0	0	0	0	0	0	0
Unpublished	-	-	Colorectal cancer signature	crcsig_favorite_50	0	1	0	0	1	0	0	1	0	1	0	1	0	0	1	0	1	0	1	0	1	0	0	0	1	0	1	1	1	0	0	1	1	1	1	0	0	0	0	0	1	0	0	0	0
Unpublished	-	-	Colorectal cancer signature	crcsig_ppar_33	0	0	0	0	0	0	0	0	0	0	0	0	0	0	0	0	0	0	0	0	0	0	0	0	0	0	0	0	0	0	0	0	0	0	0	0	0	0	0	0	0	0	0	0	0
Unpublished	-	-	RAS/TGFbeta signaling	crcsig_rasTgfbeta_5	1	0	0	0	0	0	0	0	0	0	0	0	0	0	0	0	0	0	0	0	0	0	0	0	0	0	0	0	0	0	0	0	0	0	0	0	0	0	0	0	0	0	0	0	0
Unpublished	-	-	SMAD4/WNT signaling	crcsig_smad4wntModulated_13	0	0	0	0	0	0	0	0	0	0	0	0	1	1	0	0	0	0	0	0	0	0	0	0	0	0	1	0	0	0	0	0	0	0	0	0	0	0	0	0	0	0	0	0	0
Unpublished	-	-	VEGF signaling	crcsig_vegf_29	0	0	0	0	0	0	0	0	0	0	0	0	0	0	0	0	0	1	0	0	0	0	0	0	0	0	0	0	0	0	0	0	0	0	0	0	0	0	0	0	0	0	0	1	0
[truncated: 206 more columns]

## Sheet: Supplementary Table S2
Supplementary Table S2 Probe design for measuring the expression of the 536 genes based on nCounter platform
Customer Identifier	Accession	Target Region	Target Sequence
ABCC9	NM_020298.2	1785-1885	CCACGGTGGTCAGATTTGCAGTCAAAGCCATCATAAGTGTTCAAAAGCTGAATGAGTTTCTCTTGAGTGATGAGATTGGTGACGACAGTTGGCGAACTGG
ABCE1	NM_001040876.1	635-735	CCCTTTGGCGCCTTATCAATTGTCAATCTACCAAGCAACTTGGAAAAAGAAACCACACATCGATATTGTGCCAATGCCTTCAAACTTCACAGGTTGCCTA
ACTB	NM_001101.2	1010-1110	TGCAGAAGGAGATCACTGCCCTGGCACCCAGCACAATGAAGATCAAGATCATTGCTCCTCCTGAGCGCAAGTACTCCGTGTGGATCGGCGGCTCCATCCT
ACYP2	NM_138448.3	404-504	CAACAGAGGGCTCGCCGCCGCCATGTCTACCGCCCAGTCACTCAAATCCGTGGACTACGAGGTGTTCGGAAGAGTGCAGGGTGTTTGCTTCAGAATGTAT
ADAM10	NM_001110.2	1930-2030	AACTGAAACCTGGGAAACAGTGCAGTCCAAGTCAAGGTCCTTGTTGTACAGCACAGTGTGCATTCAAGTCAAAGTCTGAGAAGTGTCGGGATGATTCAGA
ADAM12	NM_003474.4	720-820	GTACTGATGTCTCCCTCGCTCGAAATTACACGGTAATTCTGGGTCACTGTTACTACCATGGACATGTACGGGGATATTCTGATTCAGCAGTCAGTCTCAG
ADAM17	NM_003183.4	1595-1695	AGAACGCAGCAATAAAGTTTGTGGGAACTCGAGGGTGGATGAAGGAGAAGAGTGTGATCCTGGCATCATGTATCTGAACAACGACACCTGCTGCAACAGC
ADAM29	NM_014269.4	2164-2264	CATGACCGCAATGAACAGTGTAGGAGGATTTTTGGTGCAGGCGCAAATACTGCAAGTGAGACTTGCTACAAAGAATTGAACACCTTAGGTGACCGTGTTG
ADAM9	NM_001005845.1	695-795	TGTCTTGCCACAGACCCGGTATGTGGAGCTGTTCATTGTCGTAGACAAGGAAAGGTATGACATGATGGGAAGAAATCAGACTGCTGTGAGAGAAGAGATG
ADAMTS12	NM_030955.2	1955-2055	CAGAGGCACCAACATTTCGGCAGATGCAGTGCAGTGAATTTGACACTGTTCCCTACAAGAATGAACTCTACCACTGGTTTCCCATTTTTAACCCAGCACA
ADARB2	NM_018702.3	2606-2706	GGGGCGACGTGGCGGGTCGGCCGGTTCCCTGCATTCGTTTTACTTTGGTGTCCCAGAAACACGCGAGTGTGCAATGTTTGGACGAGCAACAACACAAATT
ADCY8	NM_001115.2	2260-2360	AAGAGAATAGAACATACCATCGACTTGCGGAGTGGCGATAAATTGAGAAGAGAGCATATCAAGCCATTCTCACTGATGTTTAAAGACTCCAGCCTGGAGC
ADORA1	NM_001048230.1	2665-2765	CTCCAGGACTTGCTTCCAAGCCCTTCCCTCTGTTGGAAATTGGGTGTGCCCTGGCTCCCAAGGGAGGCCCATGTGACTAATAAAAAACTGTGAACCCTGA
AEBP1	NM_001129.3	3170-3270	CACGCGGAGGGCTACACCCCGAGCGCCAAGACCTGCAATGTTGACTATGACATCGGGGCCACTCAGTGCAACTTCATCCTGGCTCGCTCCAACTGGAAGC
AGXT	NM_000030.2	755-855	ACGCCCCTCCAGGGACCTCGCTCATCTCCTTCAGTGACAAGGCCAAAAAGAAGATGTACTCCCGCAAGACGAAGCCCTTCTCCTTCTACCTGGACATCAA
AHI1	NM_001134830.1	2350-2450	TCCATCCAGCTGTAAGAGAGCTAGTAGTTACAGGATGCTATGATTCCATGATACGGATATGGAAAGTTGAGATGAGAGAAGATTCTGCCATATTGGTCCG
AHNAK2	NM_138420.2	16150-16250	CAGAGAAATGGTCTTCCCAGCCTGAAGGTCCACTTAAATTGAAAGCTTCAAGTACTGATATGCCATCCCAGATTTCTGTGGTTAATGTGGATCAACTGTG
AK1	NM_000476.2	570-670	GACGACAATGAGGAGACCATCAAAAAGCGGCTGGAGACCTATTACAAGGCCACAGAACCCGTCATCGCCTTCTATGAGAAACGTGGCATTGTGCGCAAGG
AKAP12	NM_005100.3	640-740	TCACAGATGATGGGCAGGAGGAGACACCCGAAATAATCGAACAGATTCCTTCTTCAGAAAGCAATTTAGAAGAGCTAACACAACCCACTGAGTCCCAGGC
AKAP6	NM_004274.4	5280-5380	TTGTGTTACACAAGAACAAGATCCCGGAATCGAATGCATCGTTCAGGAAGCGTCTGACTCGTTCAGTGGCTGATGAAAGCGATGTCAATGTCAGCATGAT
AMACR	NM_014324.4	2145-2245	CTTCCCTGGACTCAACTTCCTAAAGGCATGTGAGGAAGGGGTAGATTCCACAATCTAATCCGGGTGCCATCAGAGTAGAGGGAGTAGAGAATGGATGTTG
ANG	NM_001145.4	949-1049	AGTACCGAGCCACAGCGGGGTTCAGAAACGTTGTTGTTGCTTGTGAAAATGGCTTACCTGTCCACTTGGATCAGTCAATTTTCCGTCGTCCGTAACCAGC
ANGPTL2	NM_012098.2	1560-1660	TTTACTGGCTGACGAACCAAGGCAACTACAAACTCCTGGTGACCATGGAGGACTGGTCCGGCCGCAAAGTCTTTGCAGAATACGCCAGTTTCCGCCTGGA
ANK2	NM_001127493.1	6525-6625	GAAGCACTTCAAACCTATTATGTCCTTAGAACTTCCAGAGTAGCCACTGCTCCCAGTTAAAGGTGGGTCAGTAGCCTTGCAGAACTGTCCTGAGAAGTTA
ANTXR1	NM_018153.3	455-555	GATGGGGGTCCAGCCTGCTACGGCGGATTTGACCTGTACTTCATTTTGGACAAATCAGGAAGTGTGCTGCACCACTGGAATGAAATCTATTACTTTGTGG
ANXA2	NM_001002858.2	1483-1583	AAAATTAAACGTGCTTGGGGTTCAGCTGGTGAGGCTGTCCCTGTAGGAAGAAAGCTCTGGGACTGAGCTGTACAGTATGGTTGCCCCTATCCAAGTGTCG
APC	NM_000038.3	6850-6950	AAACAGCCACCACTTCTCCTAGAGGAGCCAAGCCATCTGTGAAATCAGAATTAAGCCCTGTTGCCAGGCAGACATCCCAAATAGGTGGGTCAAGTAAAGC
APC2	NM_005883.2	8120-8220	GGGCGTGGTCAGTGCCCAGGACCGCACCGCTGCTCATCTTGTCCCTTTTCAATTCCCTTCTGGTTCATGATGCATAAAGCGCTAGGCCCTAGAACTCCAG
APCDD1	NM_153000.4	2110-2210	GCCTGAGCAACTTCACAACAGTAATTGCACTTTAAGACAGCCTAGAGTTCTGGACGAGCGTGTTTGGTAGCAGGGATGAAAGCTAGGGCCTCTTATTTTT
APOBEC3C	NM_014508.2	110-210	CACAGATCAGAAACCCGATGAAGGCAATGTATCCAGGCACATTCTACTTCCAATTTAAAAACCTATGGGAAGCCAACGATCGGAACGAAACTTGGCTGTG
APOBEC3G	NM_021822.2	761-861	GAAAAGAGACGGTCCGCGTGCCACCATGAAGATCATGAATTATGACGAATTTCAGCACTGTTGGAGCAAGTTCGTGTACAGCCAAAGAGAGCTATTTGAG
APOC1	NM_001645.3	270-370	TCTGCCAAGATGCGGGAGTGGTTTTCAGAGACATTTCAGAAAGTGAAGGAGAAACTCAAGATTGACTCATGAGGACCTGAAGGGTGACATCCCAGGAGGG
AREG	NM_001657.2	547-647	ACAAGACGGAAAGTGAAAATACTTCAGATAAACCCAAAAGAAAGAAAAAGGGAGGCAAAAATGGAAAAAATAGAAGAAACAGAAAGAAGAAAAATCCATG
ARHGEF11	NM_014784.2	1135-1235	CCAGCCTTCGGATGCCTCTGAGACAACAGGTCTCGTTCAACGCTGTGTCATTATCCAAAAGGACCAGCATGGCTTCGGCTTCACAGTCAGTGGGGATCGC
ARGEF1	NM_173728.3	3291-3391	TGTGTGTATATGTATCAGGAAAGGCATTCTGCTGACTGTGGTGTGTGTGTGGTGATTGTGCTCCTGACCCACAAATGACTGAGTGCTCCATTTCTTCCTT
ARL1	NM_001177.4	1308-1408	TATTGATCTAGTTGATCGGTAGAGGAAGCTTGTGAAGTAGGTAGGACAGGTTATGATGTCTTCACTGTATGGACGTGAACCCAGGGTTCTAATAGGTTGG
ARMCX1	NM_016608.1	460-560	AAGAGACGAGAACGAGAAAATCTGGGACGAAGACGAGGAGTCTACGGACACCTCAGAGATTGGGGTTGAGACTGTGAAAGGAGCTAAAACTAACGCTGGG
ASB13	NM_024701.3	1635-1735	GGACACGTAGGCGGTACCACTAAGGTTTTGGTAATGAGCCATTCAAACCGACAGCAGTGTGAAGGTGTGTCAAGGTGTATATTCTCGTGGCTCGGCATTC
ASCL1	NM_004316.3	1650-1750	ATAGTAACTCCCATCACCTCTAACACGCACAGCTGAAAGTTCTTGCTCGGGTCCCTTCACCTCCTCGCCCTTTCTTAAAGTGCAGTTCTTAGCCCTCTAG
ASCL2	NM_005170.2	1470-1570	CGGGGGGCACCAACACTTGGAGATTTTTCCGGAGGGGAGAGGATTTTCTAAGGGCACAGAGAATCCATTTTCTACACATTAACTTGAGCTGCTGGAGGGA
ASPN	NM_017680.3	175-275	ATAACTTCTACTTTTAGGAGGACTACTCTCTTCTGACAGTCCTAGACTGGTCTTCTACACTAAGACACCATGAAGGAGTATGTGCTCCTATTATTCCTGG
C12ORF11	NM_018164.2	905-1005	GCATGGCCTTGTTGCAGCAGTGGAAACTCTCTGCAAAATTACTGAATACCAACATGAGGCTCGTACTCTACTCATGGAGAATGCAGAACGTGTTGGAAAT
ATF2	NM_001880.2	290-390	CCAGGCAATACAAGGACCTGTGGAATATGAGTGATGACAAACCCTTTCTATGTACTGCGCCTGGATGTGGCCAGCGTTTTACCAACGAGGATCATTTGGC
ATF6B	NM_004381.4	1200-1300	TTAGGGTCTGGAAACAGGAAGGTGGTCTGCATCATGGTCTTCCTTCTCTTCATTGCCTTCAACTTTGGACCTGTCAGCATCAGTGAGCCTCCTTCAGCTC
ATG5	NM_004849.2	1104-1204	TGCAGTGGCTGAGTGAACATCTGAGCTACCCGGATAATTTTCTTCATATTAGTATCATCCCACAGCCAACAGATTGAAGGATCAACTATTTGCCTGAACA
ATM	NM_138292.3	6688-6788	CTTTATGGCAGGGGTGGAAGGAGGTACATTTAATTCCCACTGCCTGCCTTTGGCAAGCCCTGGGTTCTTTGCTCCCCATATAGATGTCTAAGCTAAAAGC
ATOH	NM_005172.1	845-945	GGGAGGGTACTCGGTGCAGCTGGACGCTCTGCACTTCTCGACTTTCGAGGACAGCGCCCTGACAGCGATGATGGCGCAAAAGAATTTGTCTCCTTCTCTC
ATP2B4	NM_001684.3	7640-7740	CTTCCCATAGTATCATCTGTCCTCTGGAATGACTCTCCTGTCCCTAAAGGGGTTAAGAGAGAGATCACCTAGAAATCCCTCTGGACACTTGTGGGTTCTT
AURKA	NM_003600.2	405-505	AGCTCCAGTTGGAGGTCCAAAACGTGTTCTCGTGACTCAGCAATTTCCTTGTCAGAATCCATTACCTGTAAATAGTGGCCAGGCTCAGCGGGTCTTGTGT
AXIN1	NM_181050.1	135-235	TTAGGGTGCAGCGCTCATTGTTCCTTGACGCAGAGTCCCAAAATGAATATCCAAGAGCAGGGTTTCCCCTTGGACCTCGGAGCAAGTTTCACCGAAGATG
AXIN2	NM_004655.3	1035-1135	CTTGTCCAGCAAAACTCTGAGGGCCACGGCGAGTGTGAGGTCCACGGAAACTGTTGACAGTGGATACAGGTCCTTCAAGAGGAGCGATCCTGTTAATCCT
AXL	NM_021913.2	2190-2290	AGCTGGAGGATTTCCTGAGTGAAGCGGTCTGCATGAAGGAATTTGACCATCCCAACGTCATGAGGCTCATCGGTGTCTGTTTCCAGGGTTCTGAACGAGA
B4GALT3	NM_001199874.1	745-845	CTTCCGAAGTCTCAGTGCCCTATTTGGCCGAGATCAGGGACCGACATTTGACTATTCTCACCCTCGTGATGTCTACAGTAACCTCAGTCACCTGCCTGGG
BGN	NM_001711.3	1935-2035	TGTGTCTTGTGCTTCCTCAGACCTTTCTCGCTTCTGAGCTTGGTGGCCTGTTCCCTCCATCTCTCCGAACCTGGCTTCGCCTGTCCCTTTCACTCCACAC
BIRC5	NM_001168.2	1215-1315	CCATTCTAAGTCATTGGGGAAACGGGGTGAACTTCAGGTGGATGAGGAGACAGAATAGAGTGATAGGAAGCGTCTGGCAGATACTCCTTTTGCCACTGCT
BMP2	NM_001200.2	1515-1615	TTAGGATAAGCAGGTCTTTGCACCAAGATGAACACAGCTGGTCACAGATAAGGCCATTGCTAGTAACTTTTGGCCATGATGGAAAAGGGCATCCTCTCCA
BMP4	NM_001202.2	490-590	ACCGAATGCTGATGGTCGTTTTATTATGCCAAGTCCTGCTAGGAGGCGCGAGCCATGCTAGTTTGATACCTGAGACGGGGAAGAAAAAAGTCGCCGAGAT
BMPR1A	NM_004329.2	1720-1820	AAATGAAGTTGATGTGCCCTTGAATACCAGGGTGGGCACCAAACGCTACATGGCTCCCGAAGTGCTGGACGAAAGCCTGAACAAAAACCACTTCCAGCCC
BNC2	NM_017637.5	8430-8530	CTATAGAAAAGGCCAGTGGTAACACCTCGTTTTCATCCTAACAGAGGAGTAGGTGCGAATGGCACCAGCATGGATCGTTCCTTTCTTGATCATTACTCAT
BRAF	NM_004333.3	565-665	GTACCTGCAAGGTGTGGAGTTACAGTCCGAGACAGTCTAAAGAAAGCACTGATGATGAGAGGTCTAATCCCAGAGTGCTGTGCTGTTTACAGAATTCAGG
BRE	NM_004899.3	230-330	ATCTAGCGTGGTCCGGAATGGAAAAGTGGGACTGGATGCTACAAACTGTTTGAGGATAACTGACTTAAAATCTGGCTGCACATCATTGACTCCTGGGCCC
BRI3	NM_015379.4	269-369	AGGGATACCCACCCACCATCCCAGGGTCTACAACATCCACAGCCGGACCGTCACCCGCTATCCTGCCAACTCTATCGTGGTCGTAGGAGGCTGTCCTGTC
BSG	NM_198590.1	1364-1464	TCCTGCCTGTCTGAAGCCAATGCTGTCTGGTTGCGCCATTTTTGTGCTTTTATGTTTAATTTTATGAGGGCCACGGGTCTGTGTTCGACTCAGCCTCAGG
BTC	NM_001729.2	870-970	CAAATATTGCTTAAAAGGCTATGAAGTTACCTCCAGGTTGGTGGCAAGCTGCAAAGTGCCTTGCTCATTTGAAAATGGACAGAATGTGTCTCAGGAAAAC
BTRC	NM_033637.2	1911-2011	ACACCTACATCTCCAGATAAATAACCATACACTGACCTCATACTTGCCCAGGACCCATTAAAGTTGCGGTATTTAACGTATCTGCCAATACCAGGATGAG
c6orf108	NM_199184.1	69-169	CTGGCCGCCCGGCCCTGTACTTCTGCGGGAGCATTCGCGGCGGACGCGAGGACAGGACGCTGTACGAGCGGATCGTGTCTCGGCTGCGGCGATTCGGGAC
CA2	NM_000067.2	575-675	AGCTGTGCAGCAACCTGATGGACTGGCCGTTCTAGGTATTTTTTTGAAGGTTGGCAGCGCTAAACCGGGCCTTCAGAAAGTTGTTGATGTGCTGGATTCC
CALR	NM_004343.2	965-1065	TCTCCCGATCCCAGTATCTATGCCTATGATAACTTTGGCGTGCTGGGCCTGGACCTCTGGCAGGTCAAGTCTGGCACCATCTTTGACAACTTCCTCATCA
CAMK2G	NM_172171.1	2450-2550	GTTTAGTGTAGAAGGGAAGAGAATTGGTGCTGCAGAAGTGTACCCGCCATGAAGCCGATGAGAAACCTCGTGTTAGTCTGACATGCACTCACTCATCCAT
CAPG	NM_001747.2	1050-1150	TGACTCCAGCCCATTTGCCCTTGAACTGCTGATATCTGATGACTGCTTTGTGCTGGACAACGGGCTCTGTGGCAAGATCTATATCTGGAAGGGGCGAAAA
CASP3	NM_032991.2	685-785	ACTCCACAGCACCTGGTTATTATTCTTGGCGAAATTCAAAGGATGGCTCCTGGTTCATCCAGTCGCTTTGTGCCATGCTGAAACAGTATGCCGACAAGCT
CASR	NM_000388.2	585-685	CAGGCTATGATATTTGCCATAGAGGAGATAAACAGCAGCCCAGCCCTTCTTCCCAACTTGACGCTGGGATACAGGATATTTGACACTTGCAACACCGTTT
CAV1	NM_001753.3	434-534	AACCGCGACCCTAAACACCTCAACGATGACGTGGTCAAGATTGACTTTGAAGATGTGATTGCAGAACCAGAAGGGACACACAGTTTTGACGGCATTTGGA
CCL18	NM_002988.2	585-685	CCCCTTTCCCTTCAACTCTTCGTACATTCAATGCATGGATCAATCAGTGTGATTAGCTTTCTCAGCAGACATTGTGCCATATGTATCAAATGACAAATCT
CCNB1	NM_031966.2	715-815	AACTTGAGGAAGAGCAAGCAGTCAGACCAAAATACCTACTGGGTCGGGAAGTCACTGGAAACATGAGAGCCATCCTAATTGACTGGCTAGTACAGGTTCA
CCND1	NM_053056.2	690-790	TTGAACACTTCCTCTCCAAAATGCCAGAGGCGGAGGAGAACAAACAGATCATCCGCAAACACGCGCAGACCTTCGTTGCCCTCTGTGCCACAGATGTGAA
CCNF	NM_001761.2	2585-2685	GTTTCTGTCTCCGCGGGAGTCCCGTGCAAGCCATCAGAATGTTGAAATGAGGGTGAAGAGCTCAGATCCCTCTCTTTGGAAAGTTTAGCCTGGAAGCAGT
CCT7	NM_006429.3	1800-1900	GGCTGGCTGCTGGGTGCACTTACCCTCCTTGGCTTGGTTACTTCATTTTACAAGGAAGGGGTAGTAATTGGCCCACTCTCTTCTTACTGGAGGCTATTTA
CD109	NM_133493.3	3840-3940	CCCTGGATATTGAAGTTGCAGCCTATGCACTGCTCTCACACTTCTTACAATTTCAGACTTCTGAGGGAATCCCAATTATGAGGTGGCTAAGCAGGCAAAG
CD24	NM_013230.2	95-195	ACCGACGGAGGGGACATGGGCAGAGCAATGGTGGCCAGGCTCGGGCTGGGGCTGCTGCTGCTGGCACTGCTCCTACCCACGCAGATTTATTCCAGTGAAA
CD38	NM_001775.2	1035-1135	CCTTGACTCCTTGTGGTTTATGTCATCATACATGACTCAGCATACCTGCTGGTGCAGAGCTGAAGATTTTGGAGGGTCCTCCACAATAAGGTCAATGCCA
CD44	NM_001001392.1	429-529	ACACCATGGACAAGTTTTGGTGGCACGCAGCCTGGGGACTCTGCCTCGTGCCGCTGAGCCTGGCGCAGATCGATTTGAATATAACCTGCCGCTTTGCAGG
CD93	NM_012072.3	4270-4370	TGGGATCCAACGAGCCCTCCTATTTTCACAGTGTTCTGATTGCTCTCACAGCCCAGGCCCATCGTCTGTTCTCTGAATGCAGCCCTGTTCTCAACAACAG
CDC42SE1	NM_001038707.1	2625-2725	CATCCTGTTTTATGGTAGTGGGGTCAGGAATGTAGGAACTGGTATCCATTCTGCCAATTCCACCACCCATTCAGTTTGCTTATCCCTACAGAACAGTGAC
CDCA3	NM_031299.4	825-925	AAGGAGCCATTCTTGGAACTGGACGACTTCTGAAAACTGGAGGACGAGCATGGGAGCAAGGCCAGGACCATGACAAGGAAAATCAGCACTTTCCCTTGGT
CDH1	NM_004360.2	1230-1330	CGATAATCCTCCGATCTTCAATCCCACCACGTACAAGGGTCAGGTGCCTGAGAACGAGGCTAACGTCGTAATCACCACACTGAAAGTGACTGATGCTGAT
CDH11	NM_001797.2	1835-1935	CAGGAAGCCAAAGTCCCAGTGGCCATTAGGGTCCTTGATGTCAACGATAATGCTCCCAAGTTTGCTGCCCCTTATGAAGGTTTCATCTGTGAGAGTGATC
CDH17	NM_004063.3	298-398	GACTTTTGAACTAACTGGGGAGACAGACAACATATTTGTGATAGAACGGGAGGGACTTCTGTATTACAACAGAGCCTTGGACAGGGAAACAAGATCTACT
CDK10	NM_052987.2	440-540	GGTGCTCCGGGGCCTCCAGTATCTGCACAGGAACTTCATTATCCACAGGGACCTGAAGGTTTCCAACTTGCTCATGACCGACAAGGGTTGTGTGAAGACA
CDK8	NM_001260.1	370-470	AGCAAACAAGAAGCCAGTTCAGTTACCTCGGGGAATGGTGAAGTCACTATTATATCAGATCCTAGATGGTATTCACTACCTGCATGCTAACTGGGTGTTG
CDX1	NM_001804.2	1385-1485	AGGGCACTGAGCCCTTCCCAGGCTGGATACTAAGCACAAAGCCCATAGCACTGGGCTCTGATGGCTGCTCCACTGGGTTACAGAATCACAGCCCTCATGA
CDX2	NM_001265.2	1812-1912	CTTCTCTGGGCTGAATGTATGTCAGTGCTATAAATGCCAGAGCCAACCTGGACTTCCTGTCATTTTCACAATCTTGGGGCTGATGAAGAAGGGGGTGGGG
CEACAM1	NM_001712.3	2455-2555	AGAGGGAGGGGTTATAGCTTCAGGAGGGAACCAGCTTCTGATAAACACAATCTGCTAGGAACTTGGGAAAGGAATCAGAGAGCTGCCCTTCAGCGATTAT
CFH	NM_001014975.2	702-802	GGAAAAATTGTCAGTAGTGCAATGGAACCAGATCGGGAATACCATTTTGGACAAGCAGTACGGTTTGTATGTAACTCAGGCTACAAGATTGAAGGAGATG
CHD2	NM_001042572.2	1230-1330	AAAGGCAGACTCGTCGAAGAGCGGCTAAAAACGTTAGTTACAAAGAAGATGATGACTTTGAGACTGACTCAGATGATCTCATTGAAATGACTGGAGAAGG
CHEK1	NM_001114121.1	2225-2325	AGGGTGATGGATTGGAGTTCAAGAGACACTTCCTGAAGATTAAAGGGAAGCTGATTGATATTGTGAGCAGCCAGAAGATTTGGCTTCCTGCCACATGATC
CHEK2	NM_007194.3	140-240	CAGCGTTACCCAGTCCCAAGGCTCCTCCTCACAGTCCCAGGGCATATCCAGCTCCTCTACCAGCACGATGCCAAACTCCAGCCAGTCCTCTCACTCCAGC
CHUK	NM_001278.3	860-960	TAGAACCCATGGAAAACTGGCTACAGTTGATGTTGAATTGGGACCCTCAGCAGAGAGGAGGACCTGTTGACCTTACTTTGAAGCAGCCAAGATGTTTTGT
CIAO1	NM_004804.2	1936-2036	GCAGTTGTTTGTGGCCCTCCTAAGGCCCACAGCACATATAGTGTGTCTGTGATATTCCATTTTCATGGCAGGGAGTGATCAGGAAGAAGGCTTCCTAGGG
CIRBP	NM_001280.2	170-270	CTTTTTGTTGGAGGGCTGAGTTTTGACACCAATGAGCAGTCGCTGGAGCAGGTCTTCTCAAAGTACGGACAGATCTCTGAAGTGGTGGTTGTGAAAGACA
CITED2	NM_006079.3	965-1065	AGGAGCTGCCCGAACTCTGGCTGGGGCAAAACGAGTTTGATTTTATGACGGACTTCGTGTGCAAACAGCAGCCCAGCAGAGTGAGCTGTTGACTCGATCG
CKS2	NM_001827.1	195-295	AAACTCATCTGATGTCTGAAGAGGAGTGGAGGAGACTTGGTGTCCAACAGAGTCTAGGCTGGGTTCATTACATGATTCATGAGCCAGAACCACATATTCT
CLCA4	NM_012128.3	1220-1320	TTTCAGGTGATTGGAGAGCTACATTCCCAACTCGATGGATCCGAAGTACTGCTGCTGACTGATGGGGAGGATAACACTGCAAGTTCTTGTATTGATGAAG
CLDN1	NM_021101.3	410-510	GCAAAGTCTTTGACTCCTTGCTGAATCTGAGCAGCACATTGCAAGCAACCCGTGCCTTGATGGTGGTTGGCATCCTCCTGGGAGTGATAGCAATCTTTGT
CLDN2	NM_020384.3	2540-2640	GGCTTCTGAAAAATTCCAGCACACCTCCTCGAACCTCATTGTCAGCAGAGAGGGCCCATCTGTTGTCTGTAACATGCCTTTCACATGTCCACCTTCTTGC
CLDN4	NM_001305.3	1242-1342	GGGAGCTGGCTTCTGCTGGCCAGGATAGCTTAACCCTGACTTTGGGATCTGCCTGCATCGGCGTTGGCCACTGTCCCCATTTACATTTTCCCCACTCTGT
CLIC2	NM_001289.4	50-150	CTTAAGCATCTAGAATTTTCTGCGTCACACCTCTTGAGAGAAGAGACTGGCTCCAGGTCTGACTCAGTCCACTACAAGCTAGACGGTCTTCTTAAAGCAC
CNPY2	NM_001190991.1	150-250	CTGGTGGTCACGTGGATCTGTTCGCCACGCAAGTCTGGGTCCTTCGGCGATTGACCGGGGTCCTTGCTGTTCGGGAGCCTCTCCTAAGCTGCCTGTTCGC
COL10A1	NM_000493.3	135-235	AACTTGGTTCATGGAGTGTTTTACGCTGAACGATACCAAATGCCCACAGGCATAAAAGGCCCACTACCCAACACCAAGACACAGTTCTTCATTCCCTACA
COL11A1	NM_001854.3	674-774	TAATGAGCATGGTATTCAGCAAATTGGTGTTGAGGTTGGGAGATCACCTGTTTTTCTGTTTGAAGACCACACTGGAAAACCTGCCCCAGAAGACTATCCC
COL12A1	NM_004370.5	5829-5929	GGTACCAATCCCCGGGAATACCAATTATGCCATTCTTAGGAATCTGCAGCCAGATACCTCATACACTGTGACTGTAGTTCCCGTTTATACTGAAGGTGAT
COL1A1	NM_000088.3	5210-5310	CAGAAACATCGGATTTGGGGAACGCGTGTCAATCCCTTGTGCCGCAGGGCTGGGCGGGAGAGACTGTTCTGTTCCTTGTGTAACTGTGTTGCTGAAAGAC
COL1A2	NM_000089.3	2635-2735	CCAATGGATTTGCTGGTCCTGCTGGTGCTGCTGGTCAACCTGGTGCTAAAGGAGAAAGAGGAGCCAAAGGGCCTAAGGGTGAAAACGGTGTTGTTGGTCC
COL3A1	NM_000090.3	180-280	TTGGCACAACAGGAAGCTGTTGAAGGAGGATGTTCCCATCTTGGTCAGTCCTATGCGGATAGAGATGTCTGGAAGCCAGAACCATGCCAAATATGTGTCT
COL5A1	NM_000093.3	6345-6445	GTAAAGGTCATCCCACCATCACCAAAGCCTCCGTTTTTAACAACCTCCAACACGATCCATTTAGAGGCCAAATGTCATTCTGCAGGTGCCTTCCCGATGG
COL5A2	NM_000393.3	4075-4175	GGTTCATGCTACCCTGAAGTCACTCAGTAGTCAGATTGAAACCATGCGCAGCCCCGATGGCTCGAAAAAGCACCCAGCCCGCACGTGTGATGACCTAAAG
COL6A2	NM_001849.2	1925-2025	TCGTCATCGACAGCTCCGAGAGCATTGGGTACACCAACTTCACACTGGAGAAGAACTTCGTCATCAACGTGGTCAACAGGCTGGGTGCCATCGCTAAGGA
COL6A3	NM_057164.4	270-370	TTAGACAAATTCAAAATGAGGAAACATCGGCACTTGCCCTTAGTGGCCGTCTTTTGCCTCTTTCTCTCAGGCTTTCCTACAACTCATGCCCAGCAGCAGC
COPS5	NM_006837.2	404-504	TCGATGAAATCTACAAATACGACAAGAAACAGCAGCAAGAAATCCTGGCGGCGAAGCCCTGGACTAAGGATCACCATTACTTTAAGTACTGCAAAATCTC
COPS8	NM_006710.4	725-825	AATTCTGAACTTGGGGGAATTTGGTCAGTAGGACAAAGAATCTGGCAGAGAGATTTCCCTGGGATCTATACAACCATCAACGCTCACCAGTGGTCTGAGA
COPZ2	NM_016429.2	250-350	AATGTCTTCAACAAGACCAGCCGGACTGAGAGTGAGATTGCATTTTTTGGGGGTATGACCATCGTCTACAAGAACAGCATTGACCTCTTCCTATACGTGG
CRABP1	NM_004378.2	450-550	AACGATGAACTTATCCTGACGTTTGGCGCCGATGACGTGGTCTGCACCAGAATTTATGTCCGAGAGTGAAGGCAGCTGGCTTGCTCCTACTTTCAGGAAG
CRISPLD2	NM_031476.3	2575-2675	CTGGTTCACACCCAGGACTTTTCTTTGCAAGCGAACCTGTTTGAAGCCCAAGTCTTAACTCCTGGTCTCGTAAGGTTCCACTGAGACGAGATGTCTGAGA
CSE1L	NM_001316.2	2910-3010	TTCACCTGGCACAGTCACTTCACAAGTTGTCTACCGCCTGTCCAGGAAGGGTTCCATCAATGGTGAGCACCAGCCTGAATGCAGAAGCGCTCCAGTATCT
CSN3	NM_005212.2	30-130	CCTGACTGGCACGAGGAAAGGTGCAATAATGAAGAGTTTTCTTCTAGTTGTCAATGCCCTGGCATTAACCCTGCCTTTTTTGGCTGTGGAGGTTCAAAAC
CTGF	NM_001901.2	1100-1200	ACCACCCTGCCGGTGGAGTTCAAGTGCCCTGACGGCGAGGTCATGAAGAAGAACATGATGTTCATCAAGACCTGTGCCTGCCATTACAACTGTCCCGGAG
CTNNB1	NM_001904.3	2265-2365	GCCACAAGATTACAAGAAACGGCTTTCAGTTGAGCTGACCAGCTCTCTCTTCAGAACAGAGCCAATGGCTTGGAATGAGACTGCTGATCTTGGACTTGAT
CTSA	NM_001127695.1	1540-1640	TGCCACAATGGGACATGTGCAACTTTCTGGTAAACTTACAGTACCGCCGTCTCTACCGAAGCATGAACTCCCAGTATCTGAAGCTGCTTAGCTCACAGAA
CTSK	NM_000396.2	415-515	TCTCATTCCCGCAGTAATGACACCCTTTATATCCCAGAATGGGAAGGTAGAGCCCCAGACTCTGTCGACTATCGAAAGAAAGGATATGTTACTCCTGTCA
CXCL10	NM_001565.1	40-140	GCAGAGGAACCTCCAGTCTCAGCACCATGAATCAAACTGCGATTCTGATTTGCTGCCTTATCTTTCTGACTCTAAGTGGCATTCAAGGAGTACCTCTCTC
CXCL11	NM_005409.3	590-690	CAGAATTCCACTGCCCAAAGGAGTCCAGCAATTAAATGGATTTCTAGGAAAAGCTACCTTAAGAAAGGCTGGTTACCATCGGAGTTTACAAAGTGCTTTC
CXCL12	NM_000609.5	210-310	CCAGAGCCAACGTCAAGCATCTCAAAATTCTCAACACTCCAAACTGTGCCCTTCAGATTGTAGCCCGGCTGAAGAACAACAACAGACAAGTGTGCATTGA
CXCL13	NM_006419.2	0-100	GAGAAGATGTTTGAAAAAACTGACTCTGCTAATGAGCCTGGACTCAGAGCTCAAGTCTGAACTCTACCTCCAGACAGAATGAAGTTCATCTCGACATCTC
CXCL9	NM_002416.1	1975-2075	CACCATCTCCCATGAAGAAAGGGAACGGTGAAGTACTAAGCGCTAGAGGAAGCAGCCAAGTCGGTTAGTGGAAGCATGATTGGTGCCCAGTTAGCCTCTG
CXCR4	NM_003467.2	1335-1435	ATTGATGTGTGTCTAGGCAGGACCTGTGGCCAAGTTCTTAGTTGCTGTATGTCTCGTGGTAGGACTGTAGAAAAGGGAACTGAACATTCCAGAGCGTGTA
CXCR7	NM_020311.1	375-475	AGGCTATGACACGCACTGCTACATCTTGAACCTGGCCATTGCCGACCTGTGGGTTGTCCTCACCATCCCAGTCTGGGTGGTCAGTCTCGTGCAGCACAAC
CYP2E1	NM_000773.3	572-672	AGCCGACATCCTCTTCCGCAAGCATTTTGACTACAATGATGAGAAGTTTCTAAGGCTGATGTATTTGTTTAATGAGAACTTCCACCTACTCAGCACTCCC
CYP7A1	NM_000780.3	181-281	CATACCTGGGCTGTGCTCTGCAATTTGGTGCCAATCCTCTTGAGTTCCTCAGAGCAAATCAAAGGAAACATGGTCATGTTTTTACCTGCAAACTAATGGG
DACH1	NM_080759.4	2940-3040	CAGTGGTTACCCAGACTTACAGAATTATGTCCTCCAGAAACCAGCAAGAACACTTGGAATGAACGAATGAACTTGTAGGGGGCATAGAGGATTCTTGAAA
DCC	NM_005215.1	3100-3200	CTGATCCCATCCTCTTCAGGACTCTGAAAGTGGAACACCCTGACAAAATGGCTAATGACCAAGGTCGTCATGGAGATGGAGGTTATTGGCCAGTTGATAC
DCN	NM_001920.3	420-520	ATCATCCTCCTTCTGCTTGCACAAGTTTCCTGGGCTGGACCGTTTCAACAGAGAGGCTTATTTGACTTTATGCTAGAAGATGAGGCTTCTGGGATAGGCC
DCTD	NM_001012732.1	1065-1165	GATCCGGCAGCCTCTCTTCACTGCTACATGTGCTGGAAGGACAAATAAATAATTGTGGTTGTGTTCTTAATGGGGACGAGCAGACACACTGATCTGAACA
DDIT3	NM_004083.4	40-140	TTAAAGATGAGCGGGTGGCAGCGACAGAGCCAAAATCAGAGCTGGAACCTGAGGAGAGAGTGTTCAAGAAGGAAGTGTATCTTCATACATCACCACACCT
DDX3X	NM_001356.3	375-475	GGAGCGAATGCGTAAGGTTGGAAAGGGGGGCGAAGAGGCCTAGGTTAACATTTTCAGGCGTCTTAGCCGGTGGAAAGCGGGAGACGCAAGTTCTCGCGAG
DENND2A	NM_015689.3	3050-3150	CCAAAGGTCTGTTTGAGGTCCGAGCCCAAGAGTATCTGGAAACACTCCCCAGTGGAGAGCACAGCGGTGTCAATAAGTTCCTGAAGGGACTAGGCAATAA
DFNB31	NM_015404.2	2297-2397	CTGGCGAGGCTGTCCAGGGCAATATCAACGCCCTCCCAGATGTGTCCGTGGATGATGTCAGATCCACCTCCCAGGGGCTGTCAAGCTTCAAGCCACTGCC
DKK4	NM_014420.2	640-740	CCAGAAGAGGGCATAAAGACACTGCTCAAGCTCCAGAAATCTTCCAGCGTTGCGACTGTGGCCCTGGACTACTGTGTCGAAGCCAATTGACCAGCAATCG
DLGAP5	NM_014750.3	130-230	CCTGCTTCGGAGTCGGCGGTGGTCGTCCAGACCGAGTGTTCTTTACTTTTTGTTTGGTTGAGGTTTCACGCTAGAAGGTGGCTCAGGATGTCTTCATCAC
DLL1	NM_005618.3	2580-2680	ACCAGTCGGTGTACGTCATATCCGAGGAGAAGGATGAGTGCGTCATAGCAACTGAGGTGTAAAATGGAAGTGAGATGGCAAGACTCCCGTTTCTCTTAAA
DNAJB9	NM_012328.1	380-480	GCCCGGATGCTGAAGCAAAATTCAGAGAGATTGCAGAAGCATATGAAACACTCTCAGATGCTAATAGACGAAAAGAGTATGATACACTTGGACACAGTGC
DNMT1	NM_001379.2	1495-1595	CAAAACCAATCTATGATGATGACCCATCTCTTGAAGGTGGTGTTAATGGCAAAAATCTTGGCCCCATAAATGAATGGTGGATCACTGGCTTTGATGGAGG
DPEP1	NM_004413.1	1015-1115	GTGTGCGCAAGCCGGCGCAACGTGCCTGACGACGTCCTGAGGCTGGTGAAACAGACAGACAGCCTGGTGATGGTGAACTTCTACAACAATTACATTTCCT
DPYD	NM_000110.3	495-595	ACCCACTTGGTCTGACTTGTGGAATGGTATGTCCAACCTCTGATCTTTGTGTAGGTGGATGCAATTTATATGCCACTGAAGAGGGACCCATTAATATTGG
DPYSL3	NM_001387.2	4790-4890	CCCTGGGCAGCCAGCATTCATTGTAAGTTCCCTCTTTGAAAACTGGTGTGTGGGTGTTCAGTTCTGTGTCTGGTGGGTATGGACAGACAGTAATCTCCTG
DTL	NM_016448.2	380-480	TACCCTCTTCAATCCCTTCTGACTGGTTATCAGTGCAGTGGTAATGATGAACACACTTCTTATGGAGAAACAGGAGTCCCAGTTCCTCCTTTTGGATGTA
DUSP3	NM_004090.3	3430-3530	AATCTTAAAGCAGTATACCTTTCCACAGGCTCGTCTGTGTCCCTGCCACTCTGAGTTATCCAGAAACCACCACCTACAAATGAGGGGACTCATCTAGAAG
DUSP5	NM_004419.3	675-775	GTGGATGTAAAACCCATTTCACAAGAGAAGATTGAGAGTGAGAGAGCCCTCATCAGCCAGTGTGGAAAACCAGTGGTAAATGTCAGCTACAGGCCAGCTT
DUSP6	NM_001946.2	1535-1635	ATGTGACAACAGGGTTCCAGCACAGCAGCTGTATTTTACCACCCCTTCCAACCAGAATGTATACCAGGTGGACTCTCTGCAATCTACGTGAAAGACCCCA
DZIP1	NM_014934.4	4828-4928	CAGAAGGCCGAATCCAAGTTTCATGTGGTAGGACAGAGAACGGCAATCTACAAAACTACACCAAGCCTAAGATGGCCCATGTGCCACTTTGTTCATTCAT
ECM1	NM_004425.3	1345-1445	TGTTGCCGCCACCCTCCCAGCCCTACTCGGGATGAGTGCTTTGCCCGTCGGGCTCCTTACCCCAACTATGACCGGGACATCTTGACCATTGACATCGGTC
ECM2	NM_001393.2	1700-1800	AAGCTCTATCACGTCCCGTCCTATCTACCCAAGTCCTTGCTGCACCTAGTACTCCTTGGGAACCAGATTGAACGGATCCCTGGCTATGTGTTTGGCCACA
EFEMP2	NM_016938.3	1295-1395	GTCTACCCCGGTGCCTACAATGCCTTTCAGATCCGTGCTGGAAACTCGCAGGGGGACTTTTACATTAGGCAAATCAACAACGTCAGCGCCATGCTGGTCC
EFS	NM_032459.1	2645-2745	CACACTACGAAAAGGATGCCTTTAGGGTTTGGGGGAGATTTTACTCCTTTCTTCAACAACTATTCACTGGACAAGTTCTCTGCTCCCATGATGCGCCAGG
EGF	NM_001963.3	3930-4030	TAATGGAGCGAAGCTTTCATATGCCCTCCTATGGGACACAGACCCTTGAAGGGGGTGTCGAGAAGCCCCATTCTCTCCTATCAGCTAACCCATTATGGCA
EGFR	NM_201282.1	360-460	ACGCAGTTGGGCACTTTTGAAGATCATTTTCTCAGCCTCCAGAGGATGTTCAATAACTGTGAGGTGGTCCTTGGGAATTTGGAAATTACCTATGTGCAGA
EGR1	NM_001964.2	1505-1605	GAGGCATACCAAGATCCACTTGCGGCAGAAGGACAAGAAAGCAGACAAAAGTGTTGTGGCCTCTTCGGCCACCTCCTCTCTCTCTTCCTACCCGTCCCCG
EIF2B2	NM_014239.2	625-725	GCCCGAAAGAGGAAATTCCATGTCATTGTAGCAGAGTGTGCTCCTTTCTGCCAGGGTCATGAAATGGCTGTGAATTTGTCCAAAGCAGGTATTGAGACAA
EIF2S1	NM_004094.4	2410-2510	ACTTCCAGTGGCTGGTTTCTGAGAGAGTGCCATGATTGCTAGCCAGCATTCCATATTGGGAATATGTAGAGGAGAACCTGGATGTACTTAAGAGTGGCAT
EIF2S2	NM_003908.3	1610-1710	TTCTCTGCTTCTCTTGAGATACATAGTTAAAGTAGACACGGCCTCCCACGCGAGTGTGGTGGGACCTTGAGACTTAGGAGGATTGCCTGTTTTCAGTGTC
EIF3D	NM_003753.3	690-790	TTTCCTCAGTTGATGAAGATGCGCTACTTGGAAGTATCAGAGCCACAGGACATTGAGTGTTGTGGGGCCCTAGAATACTACGACAAAGCCTTTGACCGCA
ELK4	NM_021795.2	260-360	GAGAGGTTAAGGTTGCTTAAAATTGGTGAGTTAGTGAGGGGTAGAGCCACGAATGGATTTCTGGTCGCTGCCTCCATCGTCAGGGCAAGCTTTTCCCACG
EPGN	NM_001013442.1	160-260	CATAGAAGGACCCATAGCCTTGAAGTTCTCACACCTTTGCCTGGAAGATCATAACAGTTACTGCATCAACGGTGCTTGTGCATTCCACCATGAGCTAGAG
EPHA3	NM_005233.5	1279-1379	GAGGCCGGAAAGATGTTACCTTCAACATCATATGTAAAAAATGTGGGTGGAATATAAAACAGTGTGAGCCATGCAGCCCAAATGTCCGCTTCCTCCCTCG
EPHB2	NM_017449.2	785-885	CAAAGCAGGCTTCGAGGCCGTTGAGAATGGCACCGTCTGCCGAGGTTGTCCATCTGGGACTTTCAAGGCCAACCAAGGGGATGAGGCCTGTACCCACTGT
EPHB3	NM_004443.3	3485-3585	GCTGGACTTTCGGACTCTTGGACTTTTGGATGCCTGGCCTTAGGCTGTGGCCCAGAAGCTGGAAGTTTGGGAAAGGCCCAAGCTGGGACTTCTCCAGGCC
EPM2A	NM_001018041.1	654-754	GAAGGCAATGGACCTCATCATGACCGTTGCTGTACTTACAATGAAAACAACTTGGTGGATGGTGTGTATTGTCTCCCAATAGGACACTGGATTGAGGCCA
EPPK1	NM_031308.1	6465-6565	GCAGACGGTAGCGCAGCTCATCTTAGAGTTGATCGAGAAGCAGGAAACCAGCAACAAACACCTGTGGTTCCAAGGAATTAGACGACAGATCACAGCTTCT
ERRB2	NM_004448.2	2380-2480	CTGAAAGAGACGGAGCTGAGGAAGGTGAAGGTGCTTGGATCTGGCGCTTTTGGCACAGTCTACAAGGGCATCTGGATCCCTGATGGGGAGAATGTGAAAA
ERRB3	NM_001005915.1	420-520	CCTGCAGTGGATTCGAGAAGTGACAGGCTATGTCCTCGTGGCCATGAATGAATTCTCTACTCTACCATTGCCCAACCTCCGCGTGGTGCGAGGGACCCAG
ERRB4	NM_001042599.1	7300-7400	CTAGGATAGATCCAGAACCACAAAGCATCTGCACCACAAAAGGTGTTAGACTACCAAGCAGCTCCTGGTTTTCTGCATAGTATTAGTAGCACAGCTTAGG
EREG	NM_001432.2	290-390	GAGAGTCCAGTGATAACTGCACAGCTTTAGTTCAGACAGAAGACAATCCACGTGTGGCTCAAGTGTCAATAACAAAGTGTAGCTCTGACATGAATGGCTA
ETS2	NM_005239.4	1175-1275	CAACCATGTCTTTCAAGGATTACATCCAAGAGAGGAGTGACCCAGTGGAGCAAGGCAAACCAGTTATACCTGCAGCTGTGCTGGCCGGCTTCACAGGAAG
EXT2	NM_207122.1	2415-2515	CCGAGCTGACCCTGTCCTGTACAAAGATGACTTTCCTGAGAAGCTGAAGAGCTTCCCCAACATTGGCAGCTTATGAAACGTGTCATTGGTGGAGGTCTGA
FABP1	NM_001443.1	158-258	GGAAATCGTGCAGAATGGGAAGCACTTCAAGTTCACCATCACCGCTGGGTCCAAAGTGATCCAAAACGAATTCACGGTGGGGGAGGAATGTGAGCTGGAG
FABP7	NM_001446.3	300-400	GAGGCTTTCTGTGCTACCTGGAAGCTGACCAACAGTCAGAACTTTGATGAGTACATGAAGGCTCTAGGCGTGGGCTTTGCCACTAGGCAGGTGGGAAATG
FAM46A	NM_017633.2	3835-3935	CTTTGAAGCCTTAATGGGAACCTGATGGGTTTGCTGTAGCAGCTTCCTTGTGAATTCTGTCAGAGCTGCAACAGCCGCTGCACTGCCACTCAGTTTTCTA
FAP	NM_004460.2	1490-1590	GCATTGGAAGCTATCCTCCAAGCAAGAAGTGTGTTACTTGCCATCTAAGGAAAGAAAGGTGCCAATATTACACAGCAAGTTTCAGCGACTACGCCAAGTA
FAS	NM_152876.1	1740-1840	TCTCAGGCATCAAAAGCATTTTGAGCAGGAGAGTATTACTAGAGCTTTGCCACCTCTCCATTTTTGCCTTGGTGCTCATCTTAATGGCCTAATGCACCCC
FBL	NM_001436.3	883-983	GAGGACACTTTGTGATTTCCATTAAGGCCAACTGCATTGACTCCACAGCCTCAGCCGAGGCCGTGTTTGCCTCCGAAGTGAAAAAGATGCAACAGGAGAA
FBLN1	NM_006487.2	965-1065	CCTCCCCGATTTTATCTGTCAGAATACTCTGGGATCCTTCCGCTGCCGACCCAAGCTACAGTGCAAGAGTGGCTTTATACAAGATGCTCTAGGCAACTGT
FBLN5	NM_006329.3	435-535	CTTCTCGCCTTCGCATCTCCTCCTCGCGCGTCTTGGACATGCCAGGAATAAAAAGGATACTCACTGTTACCATTCTGGCTCTCTGTCTTCCAAGCCCTGG
FBN1	NM_000138.3	6420-6520	CACTGAAGGCAGCTTCAAATGTCTGTGTCCAGAAGGGTTTTCCTTGTCCTCCAGTGGAAGAAGGTGCCAAGATTTGCGAATGAGCTACTGTTATGCGAAG
FBXW7	NM_033632.2	601-701	CCTGCCCGTTCACCAACTCTCCTCCCCATTCTATACAAAAACAACAAAAATGAAAAGAAAGTTGGACCATGGTTCTGAGGTCCGCTCTTTTTCTTTGGGA
FGFR1	NM_015850.2	1335-1435	TACAAGGTCCGTTATGCCACCTGGAGCATCATAATGGACTCTGTGGTGCCCTCTGACAAGGGCAACTACACCTGCATTGTGGAGAATGAGTACGGCAGCA
FGFR3	NM_022965.2	3170-3270	GGACCTGTATATTTGTAAAGCTATTTATGGGCCCCTGGCACTCTTGTTCCCACACCCCAACACTTCCAGCATTTAGCTGGCCACATGGCGGAGAGTTTTA
FGFR4	NM_002011.3	1585-1685	AGGCGAGGGCTGCTTTGGCCAGGTAGTACGTGCAGAGGCCTTTGGCATGGACCCTGCCCGGCCTGACCAAGCCAGCACTGTGGCCGTCAAGATGCTCAAA
FN1	NM_212482.1	1776-1876	GGGAATGGACATGCATTGCCTACTCGCAGCTTCGAGATCAGTGCATTGTTGATGACATCACTTACAATGTGAACGACACATTCCACAAGCGTCATGAAGA
FOXJ3	NM_014947.3	2220-2320	TACTGCTTTTATCTGACCCAAGCAAGTACTACATGTTTGTCTCCCTGCCAGCTGCCCTATGTAGCTCCTAACTGTTGTGTGATTTGGACGGCTTTTTGCA
FOXO1	NM_002015.3	1526-1626	TCTCATCACCAACATCATTAACTGTTTCGACCCAGTCCTCACCTGGCACCATGATGCAGCAGACGCCGTGCTACTCGTTTGCGCCACCAAACACCAGTTT
FRYL	NM_015030.1	875-975	GAATCTTATGAATATAGGCCTCGGTCTAGCACAAAGTCTAAGGGGGATGAACAGCAACGTGAAAGAGATTATCTTCTTGAAAGGAGGGACTTAGCAGTAG
FZD1	NM_003505.1	2430-2530	GTGCCAATCCTGACATCTCGAGGTTTCCTCACTAGACAACTCTCTTTCGCAGGCTCCTTTGAACAACTCAGCTCCTGCAAAAGCTTCCGTCCCTGAGGCA
FZD4	NM_012193.2	7130-7230	CCACAGCTCCAGGAACCTTGAAGCCAATCTGGGGGACTTTCAGATGTTTGACAAAGAGGTACCAGGCAAACTTCCTGCTACACATGCCCTGAATGAATTG
G3BP2	NM_203504.2	3235-3335	CAGTCAGTACATACCAGTTTCTGATGTTTCAGGCAGGAGTGGGGTAAATAAGTGTGACCACTTAAAGCTGCTCGTTAGCATGGAAGACTTCTCCATTCTA
GAS1	NM_002048.2	1525-1625	CTGTGGCTTGGGACAGATAGAAGGGATGGTTGGGGATACTTCCCAAAACTTTTTCCAAGTCAACTTGGTGTAGCCGGTTCCCCGGCCACGACTCTGGGCA
GBP1	NM_002053.1	2110-2210	CCAGATGACCAGCAGTAGACAAATGGATACTGAGCAGAGTCTTAGGTAAAAGTCTTGGGAAATATTTGGGCATTGGTCTGGCCAAGTCTACAATGTCCCA
GCNT3	NM_004751.2	1865-1965	TTCGTGGCATCCTTTAGGATAAGAGGGCTGCTATTAGAGTGTGGGTAAGTAGATCTTTTGCCTTGCAAATTGCTGCCTGGGTGAATGCTGCTTGTTCTCT
SIP1	NM_003616.2	821-921	GCAGGTATTTTGACCAACGTGATTTAGCTGATGAGCCATCTTGATGTAGCTGATCTCTCAGGGATAGAAGATATTTCTCATGAAGGCAGCCTAACTCTGA
GHRHR	NM_000823.2	405-505	GCTGAGGAGGAATCTTACTTCTCCACAGTGAAGATTATCTACACCGTGGGCCATAGCATCTCTATTGTAGCCCTCTTCGTGGCCATCACCATCCTGGTTG
GJA1	NM_000165.3	705-805	GCGAACCTACATCATCAGTATCCTCTTCAAGTCTATCTTTGAGGTGGCCTTCTTGCTGATCCAGTGGTACATCTATGGATTCAGCTTGAGTGCTGTTTAC
GLI3	NM_000168.5	4769-4869	GGGACATGAGTTCTTTGCTGACCTCCCTAGCGGAAGAAAGCAAATTCCTTGCAGTTATGCAATAGGCTTTAGGAAAAAAAGACTGCAACCAACGGAAATC
GLT8D2	NM_031302.3	600-700	TATGGCTGCCATCAATAGCATCTACAGCAACACTGACGCCAACATCTTGTTCTATGTAGTGGGACTCCGGAATACTCTGACTCGAATACGAAAATGGATT
GNAS	NM_080425.1	1910-2010	CGAGAACCAGTTCAGAGTGGACTACATCCTGAGTGTGATGAACGTGCCTGACTTTGACTTCCCTCCCGAATTCTATGAGCATGCCAAGGCTCTGTGGGAG
GPNMB	NM_001005340.1	535-635	TTTATCTGCTGATCCGTATGTTTACAACTGGACAGCATGGTCAGAGGACAGTGACGGGGAAAATGGCACCGGCCAAAGCCATCATAACGTCTTCCCTGAT
GPR171	NM_013308.2	910-1010	TAGTGACCACGGGCTACATCATATGCTTTGTTCCTTACCACATTGTCCGAATCCCGTATACCCTCAGCCAGACAGAAGTCATAACTGATTGCTCAACCAG
GREM1	NM_013372.5	575-675	GTCCTGCTCCTTCTGCAAGCCCAAGAAATTCACTACCATGATGGTCACACTCAACTGCCCTGAACTACAGCCACCTACCAAGAAGAAGAGAGTCACACGT
GRPR	NM_005314.2	40-140	GTTGCTTCTCATCTGGAGAAAGCAGGCAACTGGGCAGTGATTGAAGTGTCCAGCAGGGGGCTGGCATTCTCTGTCTATAAGTAACACTGGTTCCTCTTCA
GSK3B	NM_002093.2	925-1025	ACTGATTATACCTCTAGTATAGATGTATGGTCTGCTGGCTGTGTGTTGGCTGAGCTGTTACTAGGACAACCAATATTTCCAGGGGATAGTGGTGTGGATC
GSPT1	NM_002094.3	2204-2304	ACTGCAGAAGCCTACTTCACACCGCCTTCTCTTATTTTCTGCCCATTGATAAACCTCTCCCCATATTTTGCAAAGAGGAAATTCACAGCAAAAGTCCACA
GTF3C5	NM_012087.3	687-787	CTCCACCATTTACAAATTTCAGGGGATGTCTGACTTCCAGTACTTGGCTGTGCATACGGAAGCAGGCGGCAAGCATACGTCAATGTATGACAAGGTGCTC
GZMB	NM_004131.3	540-640	ACACTACAAGAGGTGAAGATGACAGTGCAGGAAGATCGAAAGTGCGAATCTGACTTACGCCATTATTACGACAGTACCATTGAGTTGTGCGTGGGGGACC
H2AFZ	NM_002106.3	111-211	GGTGGTGGGATCTCACCGTGGGTCCGATTAGCCTTTTCTCTGCCTTGCTTGCTTGAGCTTCAGCGGAATTCGAAATGGCTGGCGGTAAGGCTGGAAAGGA
HAT1	NM_003642.2	685-785	TGGAGCTACGCTCTTTGCGACCGTAGGCTACATGACAGTCTATAATTACTATGTGTACCCAGACAAAACCCGGCCACGTGTAAGTCAGATGCTGATTTTG
HBEGF	NM_001945.1	475-575	TGAGAGTCACTTTATCCTCCAAGCCACAAGCACTGGCCACACCAAACAAGGAGGAGCACGGGAAAAGAAAGAAGAAAGGCAAGGGGCTAGGGAAGAAGAG
HCFC1	NM_005334.2	5955-6055	AACCAGTGGTTTGATGTGGGAGTCATTAAGGGCACCAATGTAATGGTGACACACTATTTCCTGCCACCAGATGATGCTGTCCCATCAGACGATGATTTGG
NEDL1	NM_015052.3	554-654	CTCCGGCTGTGGCTATTACGGAATTGATGCGCGTACACGTGGTGGGTCATTATGCTGCTGCACCTGTGTAGTGTGAAGAATCTGTACCAGAACAGGTTTT
NEDL2	NM_020760.1	3895-3995	GAAAAGACCTGCAGAGAAATAAGCTATATGTCACCTTCGTTGGGGAGGAAGGGCTGGATTACAGTGGGCCTTCTAGAGAGTTTTTCTTCCTGGTATCCAG
HES1	NM_005524.2	860-960	GCTGGAGAGGCGGCTAAGGTGTTTGGAGGCTTCCAGGTGGTACCGGCTCCCGATGGCCAGTTTGCTTTCCTCATTCCCAACGGGGCCTTCGCGCACAGCG
HEYL	NM_014571.3	3485-3585	AGATCACTGCCCTGGCCTCAGAAAGGTCTTCCCTCTTGCTTTGTCAATCAGTTCTCAGTAGCAGCAGAGAGAAATTGAAAGCTGCAGGTCATATCGTATC
HIF1A	NM_001530.2	1985-2085	ATGGATGATGACTTCCAGTTACGTTCCTTCGATCAGTTGTCACCATTAGAAAGCAGTTCCGCAAGCCCTGAAAGCGCAAGTCCTCAAAGCACAGTTACAG
HLA-C	NM_002117.4	895-995	AGCTGGGAGCCATCTTCCCAGCCCACCATCCCCATCATGGGCATCGTTGCTGGCCTGGCTGTCCTGGTTGTCCTAGCTGTCCTTGGAGCTGTGGTCACCG
HMMR	NM_012484.2	100-200	TTGAAACCGGTAGGGAGTGATAATCCGCATTCAGTTGTCGAGGAGTGCCAGTCACCTTCAGTTTCTGGAGCTGGCCGTCAACATGTCCTTTCCTAAGGCG
HN1L	NM_144570.2	1200-1300	TGGAAGATTGTTTTGGTGCCCTGACCCTCTGAAGTGCCCAGTTCCTGCCATCTGAAACCTCGGCCTGATCTGATCTCATGTTGGAATCTGCCTGTCTTTC
HNF4A	NM_178850.1	1116-1216	CCTTGCAGAGCATCACCTGGCAGATGATCGAGCAGATCCAGTTCATCAAGCTCTTCGGCATGGCCAAGATTGACAACCTGTTGCAGGAGATGCTGCTGGG
HS3ST5	NM_153612.3	610-710	TACTCAGGTGCTAGAGGGGAAGGAGAGGAAGAACAAAACTTATTACAAGTTTGAGAAGCTGGCCATAGACCCTAATACATGCGAAGTGAACACAAAATAC
HSPE1	NM_002157.2	65-165	GCTCGGTTCCAGAACTTTCCAGAAAATGCCGCGCTCCCTACGGCTCAAGGGTCAAATCGCGTCATTTCCGGGAGGGGACGAAGGGGTAGTTCTTTCACCT
HTRA1	NM_002775.4	1185-1285	TTGCAATCCCATCTGATAAGATTAAAAAGTTCCTCACGGAGTCCCATGACCGACAGGCCAAAGGAAAAGCCATCACCAAGAAGAAGTATATTGGTATCCG
ICAM1	NM_000201.1	1990-2090	GAAATACTGAAACTTGCTGCCTATTGGGTATGCTGAGGCCCACAGACTTACAGAAGAAGTGGCCCTCCATAGACATGTGTAGCATCAAAACACAAAGGCC
ID2	NM_002166.4	505-605	CGGATATCAGCATCCTGTCCTTGCAGGCTTCTGAATTCCCTTCTGAGTTAATGTCAAATGACAGCAAAGCACTGTGTGGCTGAATAAGCGGTGTTCATGA
IDO1	NM_002164.3	50-150	CTATTATAAGATGCTCTGAAAACTCTTCAGACACTGAGGGGCACCAGAGGAGCAGACTACAAGAATGGCACACGCTATGGAAAACTCCTGGACAATCAGT
IER3IP1	NM_016097.3	195-295	GGGAACAGACCAGGGAATTGGTGGATTTGGAGAAGAGCCGGGAATTAAATCACAGCTAATGAACCTTATTCGATCTGTAAGAACCGTGATGAGAGTGCCA
IGF1	NM_000618.3	491-591	CGTGGATGAGTGCTGCTTCCGGAGCTGTGATCTAAGGAGGCTGGAGATGTATTGCGCACCCCTCAAGCCTGCCAAGTCAGCTCGCTCTGTCCGTGCCCAG
IGF1R	NM_000875.2	455-555	TCGGGGGGCCATCAGGATTGAGAAAAATGCTGACCTCTGTTACCTCTCCACTGTGGACTGGTCCCTGATCCTGGATGCGGTGTCCAATAACTACATTGTG
IGF2	NM_001127598.1	2417-2517	ACACACACTCATGCGCAGCACATACATGAACACAGCTCACAGCACACAAACACGCAGCACACACGTTGCACACGCAAGCACCCACCTGCACACACACATG
IGFBP1	NM_000596.2	760-860	TACCTATGATGGCTCGAAGGCTCTCCATGTCACCAACATCAAAAAATGGAAGGAGCCCTGCCGAATAGAACTCTACAGAGTCGTAGAGAGTTTAGCCAAG
IGFBP4	NM_001552.2	1520-1620	TGGAGACACTCCTATAAGGAGAGTTCAAGCCTGTGGGAGTAGAAAAATCTCATTCCCAGAGTCAGAGGAGAAGAGACATGTACCTTGACCATCGTCCTTC
IGFBP5	NM_000599.3	3320-3420	AATGGGTTGCAAAATAGAAATGAGCTTAATCCAGGCCGCAGAGCCAGGGAAGGTGAGTAACTTTAGGAGGGTGCTAGACTTTAGAAGCCAGATAGGAAGA
IGFBP6	NM_002178.2	889-989	CATGGGCCCCTCACCGCTGGTTGGAAAGAGTGTTGGTGTTGGCTGGGGTGTCAATAAAGCTGTGCTTGGGGTCGCTGAAA
IGFBP7	NM_001553.1	690-790	CCCAGAAAAGCATGAAGTAACTGGCTGGGTGCTGGTATCTCCTCTAAGTAAGGAAGATGCTGGAGAATATGAGTGCCATGCATCCAATTCCCAAGGACAG
IL2RB	NM_000878.2	1980-2080	GTCCTGCTGCCCGAGCCAGGAACTGTGTGTGTTGCAGGGGGGCAGTAACTCCCCAACTCCCTCGTTAATCACAGGATCCCACGAATTTAGGCTCAGAAGC
IL8	NM_000584.2	25-125	ACAGCAGAGCACACAAGCTTCTAGGACAAGAGCCAGGAAGAAACCACCGGAAGGAACCATCTCACTGTGTGTAAACATGACTTCCAAGCTGGCCGTGGCT
INHBA	NM_002192.2	490-590	GCGCTTCTGAACGCGATCAGAAAGCTTCATGTGGGCAAAGTCGGGGAGAACGGGTATGTGGAGATAGAGGATGACATTGGAAGGAGGGCAGAAATGAATG
INSIG2	NM_016133.2	513-613	GAGAGTGGTCCAGTGTAATGCGGTGTGTAGCAGTCTTTGTTGGTATAAATCATGCCAGTGCTAAAGTGGATTTCGATAACAACATACAGTTGTCTCTCAC
IRAK3	NM_007199.1	1735-1835	AGGTAAATATAGATCCTTCTTCAGAAGCTCCAGGGCATTCTTGCAGGAGCAGGCCAGTGGAGAGCAGCTGTTCCTCCAAATTTTCCTGGGATGAATATGA
ITCH	NM_031483.4	155-255	ACTGTGAGAACTTCAGGTTTTCCAACCTATTGGTGGTATGTCTGACAGTGGATCACAACTTGGTTCAATGGGTAGCCTCACCATGAAATCACAGCTTCAG
ITGB4	NM_001005731.1	4151-4251	GGCCCATGTCCATCCCCATCATCCCTGACATCCCTATCGTGGACGCCCAGAGCGGGGAGGACTACGACAGCTTCCTTATGTACAGCGATGACGTTCTACG
ITM2A	NM_004867.4	988-1088	CTTTGCAATAACAGAAAGTCCTTCCGCCTTCGTCGCAGAGACCTCTTGCTGGGTTTCAACAAACGTGCCATTGATAAATGCTGGAAGATTAGACACTTCC
JAG1	NM_000214.2	915-1015	TTGCTTGTGGAGGCGTGGGATTCCAGTAATGACACCGTTCAACCTGACAGTATTATTGAAAAGGCTTCTCACTCGGGCATGATCAACCCCAGCCGGCAGT
JUP	NM_002230.2	1075-1175	CTCGTGCAGATCATGCGTAACTACAGTTATGAAAAGCTGCTCTGGACCACCAGTCGTGTGCTCAAGGTGCTATCCGTGTGTCCCAGCAATAAGCCTGCCA
KCNAB1	NM_003471.3	520-620	GGAGGTCAAATTTCAGATGAGGTTGCTGAACGGCTGATGACCATCGCCTATGAAAGTGGTGTTAACCTCTTTGATACTGCCGAAGTCTATGCTGCTGGAA
KDR	NM_002253.2	1420-1520	CAATCACACAATTAAAGCGGGGCATGTACTGACGATTATGGAAGTGAGTGAAAGAGACACAGGAAATTACACTGTCATCCTTACCAATCCCATTTCAAAG
KITLG	NM_003994.4	1155-1255	AGGACTCTATTTTAAGGACTGCGGGACTTGGGTCTCATTTAGAACTTGCAGCTGATGTTGGAAGAGAAAGCACGTGTCTCAGACTGCATGTACCATTTGC
KLF5	NM_001730.3	732-832	AACGTCTTCCTCCCTGACATCACTCACCTGAGAACTGGCCTCTACAAATCCCAGAGACCGTGCGTAACACACATCAAGACAGAACCTGTTGCCATTTTCA
KRAS	NM_004985.3	1790-1890	GCATGGACTGTGTCCCCACGGTCATCCAGTGTTGTCATGCATTGGTTAGTCAAAATGGGGAGGGACTAGGGCAGTTTGGATAGCTCAACAAGATACAATC
KRT20	NM_019010.1	1245-1345	ACAGTCGTGCAAGAAGTAGTGGATGGCAAGGTCGTGTCATCTGAAGTCAAAGAGGTGGAAGAAAATATCTAAATAGCTACCAGAAGGAGATGCTGCTGAG
KTN1	NM_001079522.1	1660-1760	GGATTATGCTAGGTTGGTGAATGAGCTGACTGAGAAAACAGGAAAGCTACAGCAAGAGGAAGTCCAAAAGAAGAATGCTGAGCAAGCAGCTACTCAGTTG
LAT	NM_001014987.1	1290-1390	TGTGTAATAGAATAAAGGCCTGCGTGTGTCTGTGTTGAGCGTGCGTCTGTGTGTGCCTGTGTGCGAGTCTGAGTCAGAGATTTGGAGATGTCTCTGTGTG
LBH	NM_030915.3	2340-2440	TCCCCGCTTCGTTCTGTTTTGGCTGCAGAGAGTGGTTCATCCATACTCTCATTCCCTCGCCTCCCCTTGTGGACGGGGGTCTTGCCTTTTCAATTCCTGT
LCN2	NM_005564.3	325-425	AATGTCACCTCCGTCCTGTTTAGGAAAAAGAAGTGTGACTACTGGATCAGGACTTTTGTTCCAGGTTGCCAGCCCGGCGAGTTCACGCTGGGCAACATTA
LDLRAP1	NM_015627.2	2178-2278	GACCAAAATGTGTTTCATAACAAACCATCTGGTGCCTTTCCACACAGAACTGGCAGGAGCCTCGTGTCCTGCTAGCTGTCTCTCTTGTTGATTTCCGTGA
LEF1	NM_016269.3	1165-1265	CCGTCACACATCCCATCAGATGTCAACTCCAAACAAGGCATGTCCAGACATCCTCCAGCTCCTGATATCCCTACTTTTTATCCCTTGTCTCCGGGTGGTG
LGALS1	NM_002305.3	60-160	GGTGCGCCTGCCCGGGAACATCCTCCTGGACTCAATCATGGCTTGTGGTCTGGTCGCCAGCAACCTGAATCTCAAACCTGGAGAGTGCCTTCGAGTGCGA
LGR5	NM_003667.2	625-725	TGGCCCTGAACAAAATACACCACATACCAGACTATGCCTTTGGAAACCTCTCCAGCTTGGTAGTTCTACATCTCCATAACAATAGAATCCACTCCCTGGG
LHFP	NM_005780.2	460-560	TGCAGTCCCTGAACACTTACTTGGGGTCCTCATTGCCCTATCTGGTGAAAGATGGCATCCAGCCTGACTTGTACTGGAGTAATCTGGGCTTTGCTGTCTT
LIFR	NM_002310.3	2995-3095	CCTATTGTCCACCCATCATTGAGGAAGAAATACCAAACCCAGCCGCAGATGAAGCTGGAGGGACTGCACAGGTTATTTACATTGATGTTCAGTCGATGTA
LOX	NM_002317.4	1575-1675	CGCTACACAGGACATCATGCGTATGCCTCAGGCTGCACAATTTCACCGTATTAGAAGGCAAAGCAAAACTCCCAATGGATAAATCAGTGCCTGGTGTTCT
LRIG1	NM_015541.2	570-670	TGTCACGGTCGCTGCTAACTCTTCGCCTGAGCAAAAACAGGATCACCCAGCTTCCTGTAAGAGCATTCAAGCTACCCAGGCTGACACAACTGGACCTCAA
LRIG3	NM_001136051.1	160-260	TCCATGAGCCACCTTCAAAGCCTTCGAGAAGTGAAACTGAACAACAATGAATTGGAGACCATTCCAAATCTGGGACCAGTCTCGGCAAATATTACACTTC
LUM	NM_002345.3	1285-1385	GCCATTATCCTACTCCAAGATCAAGCATTTGCGTTTGGATGGCAATCGCATCTCAGAAACCAGTCTTCCACCGGATATGTATGAATGTCTACGTGTTGCT
MAD2L1	NM_002358.3	182-282	TGGCCGAGTTCTTCTCATTCGGCATCAACAGCATTTTATATCAGCGTGGCATATATCCATCTGAAACCTTTACTCGAGTGCAGAAATACGGACTCACCTT
MAP1B	NM_005909.3	8665-8765	CATATAGGATTATAGATACTTAAAGGAACACGTGGGTGAGCGTGTGTGGGGGTACTAGAAGCTGATCTGATTGGTCCAACAGTTTGATGCTGAGTCATGC
MAP2K4	NM_003010.2	2830-2930	TTGTATGACAGTGAAGCAGCACTGTGAGTGGTTCAAGCACACTGGAATATAAAACAGTCATGGCCTGAGATGCAGGTGATGCCATTACAGAACCAAATCG
ERK2	NM_138957.2	430-530	ACTGCCAGAGAACCCTGAGGGAGATAAAAATCTTACTGCGCTTCAGACATGAGAACATCATTGGAATCAATGACATTATTCGAGCACCAACCATCGAGCA
MCC	NM_001085377.1	5578-5678	CCTGAGCAAAGTGGGATGTGCATGGCTCTTTTTTGTGATTAAGCAGGCATCAAATGGGCAGTTTTCATTTTCACTGACACAGAAACATGTGGCTGAAGCA
MDFIC	NM_199072.4	85-185	TCGGGGCCGCTAGCCAAGAGTTCGAGGCCTTCCCGATCCGGATGTGATGAAAAAGAGCAACAGAGGGAGAAGTGTTTCAGGATTGTAGGAGTGGAAGAGG
MEOX2	NM_005924.4	0-100	GAAAGCAGTTCTCTGGGACCACCTTCTTTTGGCTTCAACCTCTCCCACTCTTGACATCTGAGTAGCTCAGGGAAGCTCTTCCAGGTCCGACTGTTCATAT
MET	NM_000245.2	405-505	AAATGAGGAAGACCTTCAGAAGGTTGCTGAGTACAAGACTGGGCCTGTGCTGGAACACCCAGATTGTTTCCCATGTCAGGACTGCAGCAGCAAAGCCAAT
METTL9	NM_016025.3	940-1040	GTGGAAAACGTAGGTGGCAAGTGGGAGAAACCATCAGAAATTTTGGAAATCAAAGGACAGAACTGGGAAGAACAAGTGAATAGTCTGCCTGAAGTTTTCA
MFAP5	NM_003480.2	55-155	CTCATCTCATTGTTTCAGCGGAGGCCAAATCTGAAGTCCTTTCCAGGGAGTGGCTCTGTTCATCTTATTCGCCAGCCAAAGTAGGAACAGCGTAAGAGGA
MGP	NM_000900.2	305-405	TCAATAGGGAAGCCTGTGATGACTACAGACTTTGCGAACGCTACGCCATGGTTTATGGATACAATGCTGCCTATAATCGCTACTTCAGGAAGCGCCGAGG
MLH1	NM_000249.2	1605-1705	CAGGGACATGAGGTTCTCCGGGAGATGTTGCATAACCACTCCTTCGTGGGCTGTGTGAATCCTCAGTGGGCCTTGGCACAGCATCAAACCAAGTTATACC
MLH3	NM_001040108.1	4125-4225	GTACCACTATGTTTTGTGGAAAGAGAAGCCAATGAACTTCGGAGAGGAAGATCTACTGTGACCAAGAGTATTGTGGAGGAATTTATCCGAGAACAACTGG
MMP1	NM_002421.2	700-800	CAACTTACATCGTGTTGCGGCTCATGAACTCGGCCATTCTCTTGGACTCTCCCATTCTACTGATATCGGGGCTTTGATGTACCCTAGCTACACCTTCAGT
MMP13	NM_002427.2	951-1051	CTGGCGCCTGCATCCTCAGCAGGTTGATGCGGAGCTGTTTTTAACGAAATCATTTTGGCCAGAACTTCCCAACCGTATTGATGCTGCATATGAGCACCCT
MMP14	NM_004995.2	1470-1570	GACAAGATTGATGCTGCTCTCTTCTGGATGCCCAATGGAAAGACCTACTTCTTCCGTGGAAACAAGTACTACCGTTTCAACGAAGAGCTCAGGGCAGTGG
MMP2	NM_004530.2	2360-2460	CCCGGAGGGGCCTGGCAGCCGTGCCTTCAGCTCTACAGCTAATCAGCATTCTCACTCCTACCTGGTAATTTAAGATTCCAGAGAGTGGCTCCTCCCGGTG
MMP7	NM_002423.3	311-411	GTGCCAGATGTTGCAGAATACTCACTATTTCCAAATAGCCCAAAATGGACTTCCAAAGTGGTCACCTACAGGATCGTATCATATACTCGAGACTTACCGC
MMP9	NM_004994.2	1530-1630	CACTACTGTGCCTTTGAGTCCGGTGGACGATGCCTGCAACGTGAACATCTTCGACGCCATCGCGGAGATTGGGAACCAGCTGTATTTGTTCAAGGATGGG
MMRN2	NM_024756.2	3040-3140	GCCAAGGATGGGCTGGAGGTCATTCAGTTGGTCTGTCTCTTCCCTGGAAACCTTCTGCAAAGATGGTGTGGTGTACGTGGCTTCCCTGTAACCACATGGG
MORC4	NM_024657.3	1400-1500	GCTAACAATAAATGCCCTTGCCCAGAAGCTCAATGCTTACTGGAAGGAAAAAACATCTCAAGATAATTTTGAGACCTCAACTGTAGCCAGGCCAATACCG
MRAS	NM_012219.3	4210-4310	AGACAGGTTCCCTCCATTGGCAGCCCATTGTGTTTGAAATTCCATGTCGGGTTTACTTGGAATGAAAGATACTTGAATTATTGTGCGCCTGTGAGCGCCC
MRC2	NM_006039.3	3482-3582	GCCCAATGTGACCTTTGACCTTTGGATTGGCCTCCATGCCTCGCAGAGGGACTTCCAGTGGGTGGAGCAGGAGCCTTTGATGTATGCCAACTGGGCACCT
MS4A12	NM_001164470.1	385-485	GTCTGGTGAAAGGCAGCCTGGGAATGAACATTGTTAGTTCTATCTTGGCCTTCATTGGAGTGATTCTGCTGCTGGTGGATATGTGCATCAATGGGGTAGC
MSH2	NM_000251.1	2105-2205	CGACAAACTGGGGTGATAGTACTCATGGCCCAAATTGGGTGTTTTGTGCCATGTGAGTCAGCAGAAGTGTCCATTGTGGACTGCATCTTAGCCCGAGTAG
MSH6	NM_000179.1	3525-3625	GCTGGCTTATTAGCTGTAATGGCCCAGATGGGTTGTTACGTCCCTGCTGAAGTGTGCAGGCTCACACCAATTGATAGAGTGTTTACTAGACTTGGTGCCT
MSN	NM_002444.2	2630-2730	GCATTGGCCATTCTATTGTGGCAAGGCTGAGTAGAAGATCCTACCCCAATTCCTTGTAGGAGTATAGGCCGGTCTAAAGTGAGCTCTATGGGCAGATCTA
MST1R	NM_002447.1	3300-3400	CCACTTTGGAGTTGTCTACCACGGAGAATACATAGACCAGGCCCAGAATCGAATCCAATGTGCCATCAAGTCACTAAGTCGCATCACAGAGATGCAGCAG
ND4	CU_Mito01_001.1	964-1064	CATCCTCATTACTATTCTGCCTAGCAAACTCAAACTACGAACGCACTCACAGTCGCATCATAATCCTCTCTCAAGGACTTCAAACTCTACTCCCACTAAT
MUM1L1	NM_152423.3	375-475	GACAAAGATAGCCACCTCAACCTTTGGTAATAACCCTTGGCACACAAATATAAACCATAATGGAGTCTGAGTATGTCCTATGCGACTGGAAAGACCAGTT
MUTYH	NM_012222.2	412-512	CCAGGCAGCCGGAAGAGGTGGTATTGCAGGCCTCTGTCTCCTCATACCATCTATTCAGAGACGTAGCTGAAGTCACAGCCTTCCGAGGGAGCCTGCTAAG
MXRA5	NM_015419.3	5820-5920	AAAGGTTTCCACAGGAGCTCTTATGACTCCGAATACCAGGATACAACGGTTTGAGGTTCTCAAGAACGGTACCTTAGTGATACGGAAGGTTCAAGTACAA
MXRA8	NM_032348.2	1119-1219	CCGCAGGCGCCGCGGAGGCTACGAATACTCGGACCAGAAGTCGGGAAAGTCAAAGGGGAAGGATGTTAACTTGGCGGAGTTCGCTGTGGCTGCAGGGGAC
MYC	NM_002467.3	1610-1710	TCGGACACCGAGGAGAATGTCAAGAGGCGAACACACAACGTCTTGGAGCGCCAGAGGAGGAACGAGCTAAAACGGAGCTTTTTTGCCCTGCGTGACCAGA
MYCN	NM_005378.4	1545-1645	AAGGCCGCCAAGGTGGTCATTTTGAAAAAGGCCACTGAGTATGTCCACTCCCTCCAGGCCGAGGAGCACCAGCTTTTGCTGGAAAAGGAAAAATTGCAGG
MYOT	NM_006790.2	640-740	AAATCCCTTCCGCTATGGATTCCAACTATCAACAGTCCTCAGCTGGCCAACCTATAAATGCAAAGCCATCCCAAACTGCAAATGCTAAGCCCATACCAAG
NANOG	NM_024865.2	1100-1200	CTACTCCATGAACATGCAACCTGAAGACGTGTGAAGATGAGTGAAACTGATATTACTCAATTTCAGTCTGGACACTGGCTGAATCCTTCCTCTCCCCTCC
NCAPH	NM_015341.3	1550-1650	TGCTACTATTCTGACCAAGTCCACTTTGGAGAACCAGAATTGGAGAGCTACCACCCTTCCTACAGATTTCAACTACAATGTTGACACTCTGGTCCAGCTT
NDEL1	NM_001025579.1	1030-1130	GGACCAAGCATCACGAAAATCCTATATTTCAGGGAATGTTAACTGTGGGGTGCTGAATGGCAATGGCACAAAGTTCTCTCGATCAGGGCATACATCTTTC
NEDD4	NM_006154.1	750-850	CCCTCAGGACAACCTAACAGATGCTGAGAATGGCAACATTCAACTGCAAGCACAACGTGCATTTACCACCAGGCGGCAGATATCCGAGGAAACAGAAAGT
NEDD4L	NM_015277.2	4410-4510	AGAGGACTGAGGGTACCTGCACAGTTTGATTCTTTTCCACGTGTAAGTCTCCATTGCAGAATTGTCGTGCTTTGAGAAAACACCTGAGGCAGTGTGGGAG
NEK2	NM_002497.3	480-580	AGAGTTTGTTCTTCGAGTGATGACTCAGTTGACTCTGGCCCTGAAGGAATGCCACAGACGAAGTGATGGTGGTCATACCGTATTGCATCGGGATCTGAAA
NEU3	NM_006656.5	1840-1940	TGGTTCTAAGATTTCTCATCTTCTCATCCCTAGGACAAGCATAGTGCCTGCATGCTTCATGATCAGTAAGTCCTGGCTGCATAAAGGACTCTGATGTCAA
NHP2L1	NM_005008.2	485-585	CCTGTCATCGCCTGTTCTGTCACCATCAAAGAAGGCTCGCAGCTGAAACAGCAGATCCAATCCATTCAGCAGTCCATTGAAAGGCTCTTAGTCTAAACCT
NID2	NM_007361.3	1995-2095	GGCCTGTTTGGCTGGCTCTTTGCTTTAGAAAAACCTGGCTCTGAGAACGGCTTCAGCCTCGCAGGTGCTGCCTTTACCCATGACATGGAAGTTACATTCT
NKD1	NM_033119.3	2325-2425	ACAGTGATACACACACGTATTTAAGGACTATCCCTGAGACCATCCCTCTCATTTTGGAAACTGCTAGGGAGGGAACCAACCACTTAAACAAGCGTGGTTT
NKD2	NM_033120.2	314-414	GGGCAGCGCCTCAACATTGACGCACTCCAGTGCGATGTCTCGGTGGAGGAGGACGACCGCCAGGAGTGGACGTTCACGCTCTATGACTTTGACAACTGCG
NME1	NM_000269.2	500-600	CTTGTGGTTTCACCCTGAGGAACTGGTAGATTACACGAGCTGTGCTCAGAACTGGATCTATGAATGACAGGAGGGCAGACCACATTGCTTTTCACATCCA
NME7	NM_013330.3	1225-1325	CCTGAAATTGCCCGGCATTTACGCCCTGGAACTCTCAGAGCAATCTTTGGTAAAACTAAGATCCAGAATGCTGTTCACTGTACTGATCTGCCAGAGGATG
NOS3	NM_000603.4	1456-1556	CCGGACCACCTCGTCCCTGTGGAAAGACAAGGCAGCAGTGGAAATCAACGTGGCCGTGCTGCACAGTTACCAGCTAGCCAAAGTCACCATCGTGGACCAC
NOX1	NM_007052.4	455-555	TCATTTTGCAGCCGCACACTGAGAAAGCAATTGGATCACAACCTCACCTTCCACAAGCTGGTGGCCTATATGATCTGCCTACATACAGCTATTCACATCA
NOX4	NM_001143836.1	560-660	TGTGGTGTTACTATCTGTATTTTCTCAGGCGTGCATGTGGCTGCCCATCTGGTGAATGCCCTCAACTTCTCAGTGAATTACAGTGAAGACTTTGTTGAAC
NQO1	NM_000903.2	790-890	CCGAATTCAAATCCTGGAAGGATGGAAGAAACGCCTGGAGAATATTTGGGATGAGACACCACTGTATTTTGCTCCAAGCAGCCTCTTTGACCTAAACTTC
NRG2	NM_004883.2	1782-1882	GCCACACGTGGAGCCTGGAACGTTCTGAGAGCCTGACTTCTGACTCCCAGTCGGGGATCATGCTATCATCAGTGGGTACCAGCAAATGCAACAGCCCAGC
NUAK1	NM_014840.2	6065-6165	ACAAAGCAGGAGATTCACTGTCAGCTTTCCTGGTCCTCTCCTTACTTCTGTGGGCCTTGCACCGTCTTAGTTTACACATCTGCCAAAGGGGTAGAATTAC
NUCB1	NM_006184.3	500-600	ACCCGGGACCTTGCCCAGTACGACGCAGCCCATCATGAAGAGTTCAAGCGCTACGAGATGCTTAAGGAACACGAGAGACGGCGTTATCTGGAGTCACTGG
NUFIP1	NM_012345.2	1005-1105	GAAGGTCCACCGGAGGCAAATGCAGATCCTCTTGGTGTTTTGATAAACAGTGATTCTGAGTCTGATAAGGAGGAGAAACCACAACATTCTGTGATACCCA
NUMB	NM_001005743.1	1135-1235	TCGCCAAGGCTCTTTCCGAGGTTTTCCTGCTCTTAGCCAGAAGATGTCACCCTTTAAACGCCAACTATCCCTACGCATCAATGAGTTGCCTTCCACTATG
OGDH	NM_002541.2	65-165	AGCTGAGCCGGAGACAGGCAGTTGTGAAAAACTTCAGGACAAAAATGTTTCATTTAAGGACTTGTGCTGCTAAGTTGAGGCCATTGACGGCTTCCCAGAC
OLFM4	NM_006418.4	2697-2797	ACGAGCTATAGAAAAGCTATTGAGAGTATCTAGTTAATCAGTGCAGTAGTTGGAAACCTTGCTGGTGTATGTGATGTGCTTCTGTGCTTTTGAATGACTT
OLFML2B	NM_015441.1	2920-3020	TTGACCAGTAACCACCTTCCTTCAAGCCTTCAGCCCCTCCAGCTCCAAGTCTCAGATCTCGACCATTGAAAAGGTTTCTTCATCTGGGTCTTGCAGGAGG
OLR1	NM_002543.3	295-395	CCCAGGTGTCTGACCTCCTAACACAAGAGCAAGCAAACCTAACTCACCAGAAAAAGAAACTGGAGGGACAGATCTCAGCCCGGCAACAAGCAGAAGAAGC
OSBPL2	NM_014835.2	890-990	TCATCATCGGGAAGCTGTGGATAGAGCAGTATGGGACAGTGGAGATTTTAAACCACAGAACTGGACATAAGTGTGTGCTTCACTTTAAACCGTGTGGATT
PADI4	NM_012387.2	2149-2249	TTCTTCTCCTGTGATGTCCCAGTTTCCCACTCTGAAGATCCCAACATGGTCCTAGCACTGCACACTCAGTTCTGCTCTAAGAAGCTGCAATAAAGTTTTT
PAK3	NM_002578.2	1830-1930	ACTCCAGAGCTCCAGAATCCTGAGAGACTGTCAGCTGTATTCCGTGACTTTTTAAATCGCTGTCTTGAGATGGATGTGGATAGGCGAGGATCTGCCAAGG
PARK2	NM_004562.2	3386-3486	CTTAGTGTCACTGGCAGTCCCACTAAATTACACTTCCTTACACTGGCCCGATGCGACAAATCAGGTGGCTCCCTTCTGTCACGTGGAGCACACAGTGTTT
PBK	NM_018492.2	755-855	TGATGTAGGAGTCTCTCTACCACTGGATGAAAATATGACTGTGACTGACCCTGAGGCTTGTTACATTGGCACAGAGCCATGGAAACCCAAAGAAGCTGTG
PCK1	NM_002591.2	1870-1970	GGGCACATCAACATGATGGAGCTTTTCAGCATCTCCAAGGAATTCTGGGAGAAGGAGGTGGAAGACATCGAGAAGTATCTGGAGGATCAAGTCAATGCCG
PCOLCE	NM_002593.3	1258-1358	TTGCCGTGACTGTCAGTCTTATTGGTGCTTATAAAACTGGAGGACTGGACCTGCCTTCTCCACCCACTGGTGCCTCCCTGAAGTTTTACGTGCCTTGCAA
PCP4	NM_006198.2	155-255	AGTTCAAGAAGAATTTGACATTGACATGGATGCACCAGAGACAGAACGTGCAGCGGTGGCCATTCAGTCTCAGTTCAGAAAATTCCAGAAGAAGAAGGCT
PDGFC	NM_016205.1	10-110	CCGCATCTATTGGCAGCTTTGTTATTGATCAGAAACTGCTCGCCGCCGACTTGGCTTCCAGTCTGGCTGCGGGCAACCCTTGAGTTTTCGCCTCTGTCCT
PDGFRB	NM_002609.3	840-940	CGTGGGCTTCCTCCCTAATGATGCCGAGGAACTATTCATCTTTCTCACGGAAATAACTGAGATCACCATTCCATGCCGAGTAACAGACCCACAGCTGGTG
PDHB	NM_000925.3	555-655	CTTAAAGGTGGTCAGTCCCTGGAATTCAGAGGATGCTAAAGGACTTATTAAATCAGCCATTCGGGATAACAATCCAGTGGTGGTGCTAGAGAATGAATTG
PDLIM5	NM_001011513.2	215-315	AGGATTTCAACATGCCTCTGACAATCTCTAGTCTAAAAGATGGCGGCAAGGCAGCCCAGGCAAATGTAAGAATAGGCGATGTGGTTCTCAGCATTGATGG
PFKL	NM_001002021.1	2410-2510	TGCGGAACGAGAAGTGCCATGACTACTACACCACGGAGTTCCTGTACAACCTGTACTCATCAGAGGGCAAGGGCGTCTTCGACTGCAGGACCAATGTCCT
PHKG1	NM_006213.3	620-720	CAAACTCAACATCGTGCACCGGGACCTGAAGCCCGAGAACATTCTCTTGGATGACAACATGAACATCAAGCTCACAGACTTTGGCTTTTCCTGCCAGCTG
PIK3CA	NM_006218.2	2445-2545	CCTCAGGCTTGAAGAGTGTCGAATTATGTCCTCTGCAAAAAGGCCACTGTGGTTGAATTGGGAGAACCCAGACATCATGTCAGAGTTACTGTTTCAGAAC
PIK3CG	NM_002649.2	2125-2225	AAAACATACCAATTGTTGGCCAGAAGGGAAGTCTGGGATCAAAGTGCTTTGGATGTTGGGTTAACAATGCAGCTCCTGGACTGCAACTTCTCAGATGAAA
PKD2	NM_000297.2	2565-2665	GTTTCTTACGAAGAGTTTCAAGTCCTGGTGAGACGAGTGGACCGGATGGAGCATTCCATCGGCAGCATAGTGTCCAAGATTGACGCCGTGATCGTGAAGC
PLAC8	NM_016619.2	210-310	TGTGTGACTGTTTCAGCGACTGCGGAGTCTGTCTCTGTGGCACATTTTGTTTCCCGTGCCTTGGGTGTCAAGTTGCAGCTGATATGAATGAATGCTGTCT
PLAU	NM_002658.2	793-893	TTCATTGATTACCCAAAGAAGGAGGACTACATCGTCTACCTGGGTCGCTCAAGGCTTAACTCCAACACGCAAGGGGAGATGAAGTTTGAGGTGGAAAACC
PLP1	NM_000533.3	1055-1155	CTACAATGCTGCGTCTCCCATCTTAACTCTTTGCCTTTGCCACCAACTGGCCCTCTTCTTACTTGATGAGTGTAACAAGAAAGGAGAGTCTTGCAGTGAT
POLD2	NM_006230.1	505-605	AACTAAAAGGCACCATTGACGTGTCAAAGCTGGTTACGGGGACTGTCCTGGCTGTGTTTGGCTCCGTGAGAGACGACGGGAAGTTTCTGGTGGAGGACTA
POLD3	NM_006591.1	2900-3000	AGCAACCAAGCATGAACTTGATTAAGACCAGAAGTTTGGGAGATGAGTCCTGGCATTATGTCTAGGACTAAAGCAGTGGCTTTGTATAGCAAGCTGAGTA
POSTN	NM_001135935.1	910-1010	AGAGACGGTCACTTCACACTCTTTGCTCCCACCAATGAGGCTTTTGAGAAACTTCCACGAGGTGTCCTAGAAAGGATCATGGGAGACAAAGTGGCTTCCG
PPARA	NM_001001928.2	5220-5320	GGGTGTGTTTGCTATACGAACATAATGGACGTGAAGTGGGGCAGAAACCCAGAACTCAGCATTCAAGGATGCCCAGGAGAGCTGTCCCTGTTTTAAAGAG
PPARG	NM_015869.3	1035-1135	GAGCAAAGAGGTGGCCATCCGCATCTTTCAGGGCTGCCAGTTTCGCTCCGTGGAGGCTGTGCAGGAGATCACAGAGTATGCCAAAAGCATTCCTGGTTTT
PPM1G	NM_002707.3	1997-2097	GGGAAGGACTGGCGGTTCTGGTTTTTACTCTGTGAACTTTATTTAAGGACATTCTTTTTTATTGGCGGCTCCATGGCCCTCGGCCGCTTGCACCCGCTCT
PPP2R1B	NM_002716.3	725-825	GTTCACTAGTCTAGCTTCAGATGAACAGGATTCAGTGCGCCTCCTTGCTGTGGAAGCTTGTGTCAGTATTGCCCAGTTATTGTCTCAGGATGACCTTGAG
PPP2R2A	NM_002717.2	2215-2315	TGAGTCAGTTTGGGGTCAGTGGTATAAAGGGGGTATATGTTGCAAACAAATGTTTTAGTAACAGTTGGCTGTAATCACTCCTCGCCGTGTCTGGCACTGA
PQBP1	NM_001167992.1	57-157	AGAGGCATCCTCAAACATCTGGAGCCTGAACCAGAGGAAGAGATCATTGCCGAGGACTATGACGATGATCCTGTGGACTACGAGGCCACCAGGTTGGAGG
PRKCB	NM_212535.1	1750-1850	GCATTTGGAGTCCTGCTGTATGAAATGTTGGCTGGGCAGGCACCCTTTGAAGGGGAGGATGAAGATGAACTCTTCCAATCCATCATGGAACACAACGTAG
PRKD1	NM_002742.1	1490-1590	AAAGCAGCACAGTCATGAAAGAAGGATGGATGGTCCACTACACCAGCAAGGACACGCTGCGGAAACGGCACTATTGGAGATTGGATAGCAAATGTATTAC
PRRX1	NM_022716.2	330-430	GAAGGAATAGGACAACCTTCAATAGCAGCCAGCTGCAGGCTTTGGAGCGTGTCTTTGAGCGGACACACTATCCTGATGCTTTTGTGCGAGAAGACCTTGC
PRTN3	NM_002777.3	665-765	AGGAATAGACTCCTTCGTGATCTGGGGATGTGCCACCCGCCTTTTCCCTGACTTCTTCACGCGGGTAGCCCTCTACGTGGACTGGATCCGTTCCACGCTG
PSAT1	NM_021154.3	1445-1545	TGGGGTCTCCTGGGTTCAGCGGCTGTTGATTCAAGGTCAACATTGACCATTGGAGGAGTGGTTTAAGAGTGCCAGGCGAAGGGCAAACTGTAGATCGATC
PSMC1	NM_002802.2	58-158	GTCAGAGTGGTGGTCATGGTCCTGGAGGTGGCAAGAAGGATGACAAGGACAAGAAAAAGAAATATGAACCTCCTGTACCAACTAGAGTGGGGAAAAAGAA
PSMC2	NM_002803.3	446-546	CTCCAGAGTGAACAGCCTTTACAGGTTGCCAGGTGTACAAAGATAATCAATGCTGATTCGGAGGACCCAAAATACATTATCAACGTAAAGCAGTTTGCCA
PSMD14	NM_005805.4	700-800	AGGAACAGGTGTCAGTGTGGAGGCAGTTGATCCAGTGTTCCAAGCTAAAATGTTGGATATGTTGAAGCAGACAGGAAGGCCGGAGATGGTTGTTGGTTGG
PSMD8	NM_002812.4	365-465	AAAGCCCCAATCTTAGCAAGTGCGGGGAAGAGCTGGGTCGACTCAAGCTAGTTCTTCTGGAGCTCAACTTCTTGCCAACCACAGGGACCAAGCTGACCAA
PSMD9	NM_002813.4	2075-2175	TGGATACAGATACCAGCTTGCCTTGATGGGATTGGTATTGCTGTGTGCTTCCAGCCACAGGTTCTCACACTCAATTCCAAAGCCTTCCTATTGGGCGAAT
PTEN	NM_000314.3	1675-1775	TGTGGTCTGCCAGCTAAAGGTGAAGATATATTCCTCCAATTCAGGACCCACACGACGGGAAGACAAGTTCATGTACTTTGAGTTCCCTCAGCCGTTACCT
PTGS2	NM_000963.1	495-595	GCTACAAAAGCTGGGAAGCCTTCTCTAACCTCTCCTATTATACTAGAGCCCTTCCTCCTGTGCCTGATGATTGCCCGACTCCCTTGGGTGTCAAAGGTAA
PTK2	NM_005607.3	1005-1105	GGTTCAAGCTGGATTATTTCAGTGGAACTGGCAATCGGCCCAGAAGAAGGAATCAGTTACCTAACGGACAAGGGCTGCAATCCCACACATCTTGCTGACT
PTPRD	NM_001040712.2	7020-7120	TTTTAGTTAAACAAAGGGGGTCAGACAGACATTGCATCATCCAGACATGCCTTGTTGGACATGTAGAATCCGATGGAGCACTGCACACCAGAATGATTGG
PTPRJ	NM_001098503.1	1715-1815	CTGTTCCAGTTTCTGACTTCCGAGTGACAGTGGTCAGCACGACGGAGATCGGCTTAGCATGGAGCAGCCATGATGCAGAATCATTTCAGATGCATATCAC
PTPRT	NM_007050.5	10810-10910	TTAGGGGCTTGATCATTATGGGGCTTCCTTCTATATCTGAGAACTGCTCTGGGTGGTGAGATGTGGACTCTGATCCTTAATTGGAATGTTCGGAGAATGA
PTRF	NM_012232.4	2420-2520	AGAGAGAAGTCCCCTCACTAGCTGCATGAGAAATCTATCTTACTGTGGTTCTCCATGGGCAGCAGGACCATTTTTCAGAATCAAGAGGGAGGACAGTGTG
PWP1	NM_007062.1	655-755	GTGTGGAATGGCTGAATTTTGATCCTAGCCCAGATGATTCTACTGGAAATTACATTGCTGTAGGAAACATGACCCCTGTTATTGAAGTGTGGGACCTTGA
QKI	NM_206855.2	838-938	TAATTTTGTTGGGAGAATCCTTGGACCTAGAGGACTTACAGCCAAACAACTTGAAGCAGAAACCGGATGTAAAATCATGGTCCGAGGCAAAGGCTCAATG
RAB11a	NM_004663.3	710-810	GTGGTTCCTATTCATGTTCCACCAACCACTGAAAACAAGCCAAAGGTGCAGTGCTGTCAGAACATCTAAGGCATTTCTCTTCTCCCCTAGAAGGCTGTGT
RAB11FIP1	NM_001002814.2	6775-6875	GCTGCTGGGAAAAAATTCAGTTTATAGCATTCCTGCACCTCCCAAAGTAGATAACCTGGAGGTCATTCAGTTAACAACTGTCCCTGAGGACTCAGTTTTG
RAB11FIP2	NM_014904.1	1770-1870	CCACTGCAGGGTATCGTAGTCTGACCTATGAAGAGGTTCTACAGGAGCTGGTGAAACACAAAGAACTCCTTAGGAGGAAAGACACCCACATCCGGGAACT
RAB25	NM_020387.2	245-345	AAGATTATAACTTTGTCTTCAAGGTGGTGCTGATCGGCGAATCAGGTGTGGGGAAGACCAATCTACTCTCCCGATTCACGCGCAATGAGTTCAGCCACGA
RAB31	NM_006868.3	3800-3900	TTTTGTAAAGAGCTTCCATCTGGGCTGGACCCAGTTCTTGCACATACAAGACACCGCTGCAGTCAGCTAGGACCTTTCCGCCATGTATTCTATTCTGTAG
RAI14	NM_001145523.1	2248-2348	AAAAGTGTTGAATGAGTTGACCCAGCTCAAACAACTGGTGGATGCACAAAAAGAGAACTCTGTCTCTATCACAGAACATTTGCAAGTGATAACCACGCTG
RALGAPA2	NM_020343.2	2460-2560	CGCTGTGCTCAGATTCTTCTCAGGGTCAAAAGGCAGAAAACACACAGAATTCGAGTTCTTCAGAGCCTCAGCCTATTCAAGAGAATAAAGGACATGTGAA
RASSF2	NM_014737.2	3270-3370	CTAGCACTACGATAGTGTTAGATGGGGAAATACTGCAACATGTCCAGTTGGCCAGATCACTTTCCAAGGGAGCGATACTAAGGCAGACTCAGCTTTTTAA
RBMS1	NM_016839.2	1625-1725	ATCTGTCACTAGGCAGCACCGGAACATACATGCCTGCAACGTCAGCTATGCAAGGAGCCTACTTGCCACAGTATGCACATATGCAGACGACAGCGGTTCC
SNHG3-RCC1	NM_001269.4	1884-1984	ATATTTGGCTCAGAACAGGTGTCCATGGGACAAAAAAGAACGATCCTCCACTTGACCAAGAAAAAAGTGATTCTCCCAGAAGCACAAAGCATACTCTTGC
RCN3	NM_020650.2	40-140	GAAGTGTTGGAACGTACACCTCTTTCTTAAACCATCCTGACAAAGGGAAAGGGAAAAATACATTTCCCGTGAGGCGTTGTGACTAGAACAGCTGGAGGTG
REG4	NM_001159353.1	145-245	GCCCTTAGAGTCTTGGTTGCCAAACAGATTTGCAGATCAAGGAGAACCCAGGAGTTTCAAAGAAGCGCTAGTAAGGTCTCTGAGATCCTTGCACTAGCTA
RNASE2	NM_002934.2	296-396	GCTAACGTAGTTAATGTTTGTGGTAACCCAAATATGACCTGTCCTAGTAACAAAACTCGCAAAAATTGTCACCACAGTGGAAGCCAGGTGCCTTTAATCC
RNF11	NM_014372.4	724-824	CCTAAAGGAGTTTATGACCCTGGAAGAGATGGATCAGAAAAAAAGATCCGGGAGTGTGTGATCTGTATGATGGACTTTGTTTATGGGGACCCAATTCGAT
RNF216	NM_207111.3	410-510	CTCAGCAGCATGAAGAAGAGGACCTGGATGATGATGTCATCCTGACAGAAACAAATAAACCTCAGAGATCACGACCCAATCTCATCAAACCAGCTGCCCA
RNF25	NM_022453.2	196-296	AATGGCAGAACTTCACCATGGGAGATCTACATCACTTTGCATCCTGCCACTGCAGAGGACCAGGATTCACAGTATGTCTGCTTCACTCTGGTGCTTCAGG
RPL27	NM_000988.3	23-123	GGGCCGGGTGGTTGCTGCCGAAATGGGCAAGTTCATGAAACCTGGGAAGGTGGTGCTTGTCCTGGCTGGACGCTACTCCGGACGCAAAGCTGTCATCGTG
RPL27A	NM_000990.4	2405-2505	CCAAAAAAAGTAAGGGCTCTCCATTAGGGCCCATAGAGGACTTGTAATATGGAACCTGAATCCAAGGATCCCACAATAAGTGGTCAGTAGTTCATGATGA
RPL37A	NM_000998.4	298-398	CTTCCGCTGTCACGGTAAAGTCCGCCATCAGAAGACTGAAGGAGTTGAAAGACCAGTAGACGCTCCTCTACTCTTTGAGACATCACTGGCCTATAATAAA
RPL38	NM_000999.3	245-345	AGATACCTTTACACCCTGGTCATCACTGACAAAGAGAAGGCAGAGAAACTGAAGCAGTCCCTGCCCCCCGGTTTGGCAGTGAAGGAACTGAAATGAACCA
RPLP2	NM_001004.3	186-286	GACAGCGTGGGTATCGAGGCGGACGACGACCGGCTCAACAAGGTTATCAGTGAGCTGAATGGAAAAAACATTGAAGACGTCATTGCCCAGGGTATTGGCA
RPN2	NM_001135771.1	1665-1765	AGATGCCACTTTGAAGAACCCAATCCTCTGGAATGTGGCTGATGTGGTCATCAAGTTCCCTGAGGAAGAAGCTCCCTCGACTGTCTTGTCCCAGAACCTT
RPS10	NM_001014.3	219-319	CTCTCAAGTCCCGAGGCTACGTGAAGGAACAGTTTGCCTGGAGACATTTCTACTGGTACCTTACCAATGAGGGTATCCAGTATCTCCGTGATTACCTTCA
RPS11	NM_001015.3	105-205	CCTACCAAAAGCAGCCGACCATCTTTCAAAACAAGAAGAGGGTCCTGCTGGGAGAAACTGGCAAGGAGAAGCTCCCGCGGTACTACAAGAACATCGGTCT
RPS19	NM_001022.3	15-115	TAGTATTCTCCACCACTGTTCCTTCCAGCCACGAACGACGCAAACGAAGCCAAGTTCCCCCAGCTCCGAACAGGAGCTCTCTATCCTCTCTCTATTACAC
RPS20	NM_001023.2	186-286	TCGAATCACCCTAACAAGCCGCAACGTAAAATCCTTGGAAAAGGTGTGTGCTGACTTGATAAGAGGCGCAAAAGAAAAGAATCTCAAAGTGAAAGGACCA
RPS5	NM_001009.3	210-310	AAGTACCTGCCTCACAGTGCAGGGCGGTATGCCGCCAAACGCTTCCGCAAAGCTCAGTGTCCCATTGTGGAGCGCCTCACTAACTCCATGATGATGCACG
RRM2	NM_001034.1	1615-1715	AGGGGTGACCCTTTAGTGAGCTTAGCACAGCGGGATTAAACAGTCCTTTAACCAGCACAGCCAGTTAAAAGATGCAGCCTCACTGCTTCAACGCAGATTT
RSPO2	NM_178565.4	2725-2825	TGGCTTTTTCACAAAGCATGATTATCTTCCTGGCTGATCCAGGAGAAAATTAGAACAGAAAAATAATGGTTGTGGATTTTGAAACAAAGCAAGGTAAAGC
S100A3	NM_002960.1	210-310	CCACCTGGACCCCGACTGAGTTTCGGGAATGTGACTACAACAAATTCATGAGTGTTCTGGACACCAACAAGGACTGCGAGGTGGACTTTGTGGAGTATGT
SACM1L	NM_014016.3	685-785	GGGCAGATCAGCGGTTTGTATGGAATGGTCATCTTCTAAGAGAACTTTCTGCACAGCCAGAGGTTCATCGGTTTGCCCTTCCAGTGTTACATGGCTTTAT
SAR1A	NM_020150.4	1980-2080	GCTAGGGAAACACTAACCCAAAAACTTTCTGTAGAGCTGTTCCTTTGGAGGCAGCATCACTTATTGGCAGTAAAGACTCAGTATAAAAGCACCGGCATCC
C6ORF64	NM_018322.1	820-920	TCTGTTTGGGAGATGATTTTAGAGCACTAGAAAGGCACTGGGGAGATTCTCAGCTTAAAACATCCAGCAGTTTGAAGTATGATTAGGTACATCAGGGCTG
SCEL	NM_001160706.1	2335-2435	ATGGTTCCAGATTCCAGTGTCAAAGGAGTGATGCATTACACTCCAGCCAGGTCCATCCCTGCTCCGTATGTTGGCTGTGAGTGGTGGTTTCCATTTAAAC
SCN3B	NM_018400.3	5586-5686	TCAAGCTCTAGCCTAGACCTTTAGTGTGCCATGCAGTCACAGGTCTGAAAAGCAGCATCATCCAAACCTTACTTAATCTCTAAAATCTCAGCTGGTGGAC
SCNN1B	NM_000336.2	935-1035	GAGCCCTGCAACTACCGGAACTTCACGTCCATCTTCTACCCTCACTATGGCAACTGTTACATCTTCAACTGGGGCATGACAGAGAAGGCACTTCCTTCGG
SCOC	NM_032547.2	150-250	GGTCCAGGAAAGAGGAGGAGGAAGACAGCACATTCACCAACATTTCTCTTGCAGATGACATAGACCATTCCTCAAGAATTTTGTATCCAAGGCCCAAAAG
SDC2	NM_002998.3	815-915	AGAGCTGACAACATCTCGACCACTTCCAAAGATACTGTTGACTAGTGCTGCTCCAAAAGTGGAAACCACGACGCTGAATATACAGAACAAGATACCTGCT
SEC62	NM_003262.3	715-815	GTGGGTGCAGGCTGTTTTGTAGCCAGTATTCTTCTCCTTGCTGTTGCTCGATGCATTCTATTTCTCATCATTTGGCTCATAACTGGAGGAAGGCACCACT
SELENBP1	NM_003944.2	1425-1525	GCTACCCTGGGGGCGATTGTAGCTCTGACATCTGGATTTGAACTCCACCCTCATCACCCACACTCCCTATTTTGGGCCCTCACTTCCTTGGGGACCTGGC
SERPINB5	NM_002639.4	90-190	GCCTGTTCCTTTTCCACGCATTTTCCAGGATAACTGTGACTCCAGGCCCGCAATGGATGCCCTGCAACTAGCAAATTCGGCTTTTGCCGTTGATCTGTTC
SERPINF1	NM_002615.4	888-988	GTCGGACCCTAAGGCTGTTTTACGCTATGGCTTGGATTCAGATCTCAGCTGCAAGATTGCCCAGCTGCCCTTGACCGGAAGCATGAGTATCATCTTCTTC
SET	NM_001122821.1	2385-2485	GTTGCTGGCATGTCTTCATTGGCTATATAAAATGTGGCCAAGAAGATAGGCTCTCAGTAAGAAGTCTGATGGTGAGCAGTAACTGTCCCTGCTTTCTGGT
SETBP1	NM_015559.2	704-804	GGGGACCAGAAGGTGTCCCGTGCTGGAAAAAATAGCAAAGCCACGAAGGAGGAAGAAAGAAGCCACTCCAAAAAGAAGCTCCTCACAGCCAGTGACCTTG
SFRP1	NM_003012.3	3320-3420	CAGAGTCCTTAGTGGAGGGGTTTACCTGGAACATTAGTAGTTACCACAGAATACGGAAGAGCAGGTGACTGTGCTGTGCAGCTCTCTAAATGGGAATTCT
SFRP4	NM_003014.2	1060-1160	AATGGAGAGATCAGCTTAGTAAAAGATCCATACAGTGGGAAGAGAGGCTGCAGGAACAGCGGAGAACAGTTCAGGACAAGAAGAAAACAGCCGGGCGCAC
E6TP1	NM_015556.1	1530-1630	AAAGGAAGCCTCAGCATGGACCAGGGAGATGATAAAAGCAATGAGCTTGTAATGAGCTGTCCATATTTTCGGAATGAGATAGGTGGAGAAGGGGAGAGGA
SLC1A2	NM_004171.3	6360-6460	TGACTAAAAGTGCACAGCAGTTATACCCCAGTGGAAGTGATTTTTCTCACCTAGCTGCTCTCTAACTCTTACGGCTATCTAGTTGTCTGAGCTGCTGGTT
SLC25A30	NM_001010875.2	815-915	CGTATGATGAATCAGAGAGTGCTTCGAGATGGCAGATGTTCTGGCTACACAGGAACCCTGGATTGCTTGTTACAGACATGGAAGAATGAAGGGTTTTTTG
SLC26A1	NM_213613.2	685-785	ATACGTCCTTCTTCGCCAACCTCATCTACTTCCTCATGGGCACCTCACGGCATGTCTCCGTGGGCATCTTCAGCCTGCTTTGCCTCATGGTGGGGCAGGT
SLC26A3	NM_000111.2	1480-1580	GTCGTTCTAGCCATTGGATTTCTCCTGGCGCCTCTACAAAAGTCCGTCCTGGCAGCTTTAGCATTGGGAAACTTAAAGGGAATGCTGATGCAGTTTGCTG
SLC4A4	NM_001098484.2	666-766	GAGATGATTGTTGACCATCAGATTGAGACAGGCCTATTGAAACCTGAACTTAAGGATAAGGTGACCTATACTTTGCTCCGGAAGCACCGGCATCAAACCA
SLIT2	NM_004787.1	2430-2530	AAGGGTTTGAAGGTCTTGCCGAAAGGTATTCCAAGAGATGTCACAGAGTTGTATCTGGATGGAAACCAATTTACACTGGTTCCCAAGGAACTCTCCAACT
SMAD3	NM_005902.3	4220-4320	TTAAAGGACAGTTGAAAAGGGCAAGAGGAAACCAGGGCAGTTCTAGAGGAGTGCTGGTGACTGGATAGCAGTTTTAAGTGGCGTTCACCTAGTCAACACG
SMAD4	NM_005359.3	1370-1470	AGGTTGCACATAGGCAAAGGTGTGCAGTTGGAATGTAAAGGTGAAGGTGATGTTTGGGTCAGGTGCCTTAGTGACCACGCGGTCTTTGTACAGAGTTACT
SMG6	NM_017575.4	3440-3540	CAGTGCTGAAGTATTTTCTGGAAGCCCTTTGTGGACAAGAAGAGCCTCTGCTGGCATTCAAGGGTGGAAAGTATGTGTCAGTGGCACCCGTCCCAGACAC
SMURF1	NM_181349.1	5162-5262	AAGAGAATCTGCCACCAGATCGAATTTCGACCCCTGAGCTTGTTCGGACGTATGGTCCAAATTCAGATTAAGGTGGTCACCCAACCCGAGATGTCAGGAA
SMURF2	NM_022739.3	2605-2705	GAAGAAACATGTGGATTTGCTGTGGAATGACAAGCTTCAAGGATTTACCCAGGACTCTATTTATACAACCCTGACTGACAGCCTCCTTTCAGCAGAGTTT
SNAI1	NM_005985.2	63-163	GACCACTATGCCGCGCTCTTTCCTCGTCAGGAAGCCCTCCGACCCCAATCGGAAGCCTAACTACAGCGAGCTGCAGGACTCTAATCCAGAGTTTACCTTC
SNAI2	NM_003068.3	740-840	GCGTTTTCCAGACCCTGGTTGCTTCAAGGACACATTAGAACTCACACGGGGGAGAAGCCTTTTTCTTGCCCTCACTGCAACAGAGCATTTGCAGACAGGT
SOAT1	NM_003101.4	2082-2182	AGCCAAAACACTTAGGAAGAAATCACTTAAATACCTCTGGCTTAGAAATTTTTTCATGCACACTGTTGGAATGTATGCTAATTGAACATGCAATTGGGGA
SOX4	NM_003107.2	3040-3140	GTTCACGGTCAAACTGAAATGGATTTGCACGTTGGGGAGCTGGCGGCGGCGGCTGCTGGGCCTCCGCCTTCTTTTCTACGTGAAATCAGTGAGGTGAGAC
SOX9	NM_000346.2	2135-2235	CAGTGGCCAGGCCAACCTTGGCTAAATGGAGCAGCGAAATCAACGAGAAACTGGACTTTTTAAACCCTCTTCAGAGCAAGCGTGGAGGATGATGGAGAAT
SPARC	NM_003118.2	910-1010	TTTTCGAGACCTGTGACCTGGACAATGACAAGTACATCGCCCTGGATGAGTGGGCCGGCTGCTTCGGCATCAAGCAGAAGGATATCGACAAGGATCTTGT
SPDYA	NM_182756.3	160-260	GTACCTCACTCCTTGAACACCAAGGAAGGAATATTGGGAAACCAAAATGAGGCACAATCAGATGTGTTGTGAGACACCACCTACTGTCACTGTTTATGTA
SPOCK1	NM_004598.3	905-1005	TGTTCAACAAGTTGGACATGAACTATGACCTCCTGCTTGACCCTTCAGAGATCAATGCCATCTACCTGGATAAGTACGAGCCCTGTATCAAGCCTCTTTT
SPP1	NM_000582.2	760-860	CGCCTTCTGATTGGGACAGCCGTGGGAAGGACAGTTATGAAACGAGTCAGCTGGATGACCAGAGTGCTGAAACCCACAGCCACAAGCAGTCCAGATTATA
SPRY4	NM_030964.3	1900-2000	CTCCCTTCCAACTGCATCAACTAACTCTCGGGGGTGTTCTGCTCACCACACCGTCCTTCGGTTCTTACTGAGTCACAGACTCGCCTGCCCACTACGTGTC
SRC	NM_005417.3	175-275	TGTGGCCATGTTCACTCCGGTTTTACAGAACAGAGAACAGAAGCTCAGAGAAGTGAAGCAACTTGCCCAGCTATGAGAGACAGAGCCAGGATTTGAAACC
SRPX	NM_006307.2	1330-1430	GTATGGTGCTAGTGGATAAGCATGGCATGGACAAAGAGCGCTATGTCTCCCTGGTGATGCCTGTGGCCCTGTTCAACCTGATTGACACTTTTCCCTTGAG
STAT2	NM_005419.2	1965-2065	CCGTACACGAAGGAGGTGCTGCAGTCACTCCCGCTGACTGAAATCATCCGCCATTACCAGTTGCTCACTGAGGAGAATATACCTGAAAACCCACTGCGCT
STK3	NM_006281.1	1715-1815	TTAGGCAGAGGTCAAAAAGTGACAATGGTACATGCCCAGGTAAATTCCCAAAAGGCAGAATTGACAGTTGTATCTGCTGTGCATTCACTCTAAGATGAGG
STMN4	NM_030795.2	362-462	CAAATGCACCTCGGGCCAATCCTTTGAAGTCATCCTGAAGCCACCCTCCTTTGATGGGGTTCCCGAGTTCAACGCCTCCCTGCCAAGGCGGCGAGACCCA
STOX2	NM_020225.1	3025-3125	AGTACTTTAAGGCCTGCACAGACCGTTAGTCTCCAAAGGGCTCACATTTCGTCCACAAGCTATAAAGAGGTGTGTATTCCAGAGATAGTCAGTGGCAGCA
STX7	NM_003569.2	660-760	AAAAGAAAGGAATCTTGTATCCTGGGAAAGCCAAACTCAACCTCAAGTGCAGGTGCAGGATGAAGAAATTACAGAGGATGACCTCCGTCTTATTCATGAG
SULF1	NM_015170.2	660-760	TCCAGAAATCAGGAGACGGAGACATTTTGTCAGTTTTGCAACATTGGACCAAATACAATGAAGTATTCTTGCTGTGCTCTGGTTTTGGCTGTCCTGGGCA
SUMO2	NM_006937.3	37-137	GCGCACCCTCTCCCCTCGTCCACCGCTGCCGCCTCCTTCTTCTGCCGCTCCTGGTGCTGCTTGTGTGCTCGTTTGGTGCGGACCTGGTACCTCTTTTGTG
SYT17	NM_016524.2	1150-1250	CTGCTCCTGACCGTGGTGGATTTTGATAAGTTCTCCCGCCACTGTGTCATTGGGAAAGTTTCTGTGCCTTTGTGTGAAGTTGACCTGGTCAAGGGCGGGC
TACC1	NM_006283.2	2355-2455	AAGTATGACCTCTCAGAAGAGCTTCCAGCAACTGACCATGGAGAAGGAACAGGCCCTGGCTGACCTTAACTCTGTGGAAAGGTCCCTTTCTGATCTCTTC
TACC2	NM_206862.2	6405-6505	CCGTCACACTCCTTCTCTGCCGTCTTCGATGAAGACAAGCCGATAGCCAGCAGTGGGACTTACAACTTGGACTTTGACAACATTGAGCTTGTGGATACCT
TAGLN	NM_003186.3	260-360	GTGGGCGCTTGGGCTTCCAGGTCTGGCTGAAGAATGGCGTGATTCTGAGCAAGCTGGTGAACAGCCTGTACCCTGATGGCTCCAAGCCGGTGAAGGTGCC
TCF3	NM_003200.2	4325-4425	ATACGTGTCAACACAGCTGGCTGGATGATTGGGACTTTAAAACGACCCTCTTTCAGGTGGATTCAGAGACCTGTCCTGTATATAACAGCACTGTAGCAAT
TCF4	NM_001083962.1	3135-3235	TTAGGGGAAGCTCGGCTGCCCTAGTAACAAAACCAGCAAACGTCCTGATGACAACGAAGTGATGACATTAGCCATTCCTTAGGGTAGGAGGAACAGATGG
TCF7	NM_201633.2	760-860	GGGAAGAAGAAGAGGCGGTCGAGGGAAAAGCACCAAGAATCCACCACAGAGACAAACTGGCCCAGAGAACTCAAGGATGGTAATGGACAAGAGTCACTGT
TCF7L2	NM_030756.3	600-700	TCCGAAAACTCCTCGGCAGAGAGGGATTTAGCTGATGTCAAATCGTCTCTAGTCAATGAATCAGAAACGAATCAAAACAGCTCCTCCGATTCCGAGGCGG
TDGF1	NM_003212.2	1567-1667	AAGGAAAGAAAACATCTTTAAGGGGAGGAACCAGAGTGCTGAAGGAATGGAAGTCCATCTGCGTGTGTGCAGGGAGACTGGGTAGGAAAGAGGAAGCAAA
TEX11	NM_031276.2	555-655	GAAGATTACTGTTGAGAGTGACCACTTCAGAGTGCTTTCTTACCAAGCAGAGTCAGCAGTTGCTCAAGGGGATTTTCAAAGAGCATCTATGTGTGTACTG
TFEC	NM_012252.2	890-990	CTTCACTTGGCACGGTTGATTTAGGTGCTCATGTCACCAAACAGCAGAGCCATCCTGAGCAGAATTCAGTAGACTATTGCCAACAACTGACTGTGTCTCA
TFG	NM_001007565.1	1110-1210	CAGTACCAGGCGAGCAATTATCCTGCACAAACTTACACTGCCCAAACTTCTCAGCCTACTAATTATACTGTGGCTCCTGCCTCTCAACCTGGAATGGCTC
TGFA	NM_003236.2	780-880	TGCCACAGACCTTCCTACTTGGCCTGTAATCACCTGTGCAGCCTTTTGTGGGCCTTCAAAACTCTGTCAAGAACTCCGTCTGCTTGGGGTTATTCAGTGT
TGFB1	NM_000660.3	1260-1360	TATATGTTCTTCAACACATCAGAGCTCCGAGAAGCGGTACCTGAACCCGTGTTGCTCTCCCGGGCAGAGCTGCGTCTGCTGAGGCTCAAGTTAAAAGTGG
TGFBR1	NM_004612.2	4280-4380	GGGGAAATACGACTTAGTGAGGCATAGACATCCCTGGTCCATCCTTTCTGTCTCCAGCTGTTTCTTGGAACCTGCTCTCCTGCTTGCTGGTCCCTGACGC
TGFBR2	NM_001024847.1	1760-1860	ATTTGGAGAATGTTGAGTCCTTCAAGCAGACCGATGTCTACTCCATGGCTCTGGTGCTCTGGGAAATGACATCTCGCTGTAATGCAGTGGGAGAAGTAAA
TGM2	NM_004613.2	590-690	AGGGCTTTATCTACCAGGGCTCGGCCAAGTTCATCAAGAACATACCTTGGAATTTTGGGCAGTTTGAAGATGGGATCCTAGACATCTGCCTGATCCTTCT
TGM3	NM_003245.3	590-690	TGGGAAGCACAAACCGAATTGGCATGATTGGCTGGAACTTTGGACAGTTTGAAGAAGACATTCTCAGCATCTGCCTCTCAATCTTGGATAGGAGTCTGAA
THBS2	NM_003247.2	4460-4560	AAACATCCTTGCAAATGGGTGTGACGCGGTTCCAGATGTGGATTTGGCAAAACCTCATTTAAGTAAAAGGTTAGCAGAGCAAAGTGCGGTGCTTTAGCTG
THOC2	NM_001081550.1	3135-3235	AAGCCAGTCGATACGGAAGGTTTCTTTGCTGCATGTTAGAGACTGTGACCAGGTGGCATAGTGATAGAGCCACATATGAAAAGGAATGTGGAAACTATCC
THRAP3	NM_005119.3	455-555	AGAGGCTATAGAAGGCCCTATTATTTCCGTGGGCGTAACAGAGGCTTTTATCCATGGGGCCAATATAACCGAGGAGGCTATGGAAACTACCGCTCAAATT
THY1	NM_006288.2	135-235	CCTGCCTAGTGGACCAGAGCCTTCGTCTGGACTGCCGCCATGAGAATACCAGCAGTTCACCCATCCAGTACGAGTTCAGCCTGACCCGTGAGACAAAGAA
TIAM1	NM_003253.2	5620-5720	TCCTTCTATCTGAAATCAGTCTCCTAGCTGGGGAAACCTCTTTCACACACAAAATGAAATGTGTACAGCTTGCCGTGTTCTGACTGTACCCTTCCCTCTT
TIMM17A	NM_006335.2	85-185	GTGGTGGGGCCTTTACGATGGGTACCATTGGTGGTGGTATCTTTCAAGCAATCAAAGGTTTTCGCAATTCTCCAGTGGGAGTAAACCACAGACTACGAGG
TIMP1	NM_003254.2	329-429	CGTGGGGACACCAGAAGTCAACCAGACCACCTTATACCAGCGTTATGAGATCAAGATGACCAAGATGTATAAAGGGTTCCAAGCCTTAGGGGATGCCGCT
TIMP2	NM_003255.4	1555-1655	GAAGGAGCCCCATCAATCCTATTAATCCTCAGAATTCCAGTGGGAGCCTCCCTCTGAGCCTTGTAGAAATGGGAGCGAGAAACCCCAGCTGAGCTGCGTT
TIMP3	NM_000362.4	1640-1740	ACCTGCCTTGCTTTGTGACTTCCAAGAACGAGTGTCTCTGGACCGACATGCTCTCCAATTTCGGTTACCCTGGCTACCAGTCCAAACACTACGCCTGCAT
TLE1	NM_005077.3	3014-3114	CCGACTCACATGACAGCCCATTCTTTCTTTCTGGGTGATCTGGGGATCACGCCTTGCCCAAGTGTGAGATTACCTTTCTGTTCCTTGCAGTTCACCTCAC
TLK1	NM_012290.4	4528-4628	AAACCTAATAACCATTATCAAGGCAACTCCTGGGTAAGTAACACTTAGAACCATCAAGAGTGGTTTAAGGGGCTGGCTATACCCATTCCTCTGTAGAGCA
TMEM14A	NM_014051.3	300-400	GAGCTTACCGTGTCTCCAATGACAAACGAGATGTAAAAGTGTCACTGTTTACAGCTTTCTTCCTGGCTACCATAATGGGTGTGAGATTTAAGAGGTCCAA
TMEM45A	NM_018004.1	180-280	ACACGGTTTAATTTTCATGGGGCTCTGGGATCAAAAGAACAGAAACAGCAACAACAAAAGCCCAGCCGCTGTCTGATTTTAAGCTGGCAAAGTGGGAAAA
TMEM97	NM_014573.2	2055-2155	AGTGGTACTGTCTGACTCACGTGTGTGATCCAAATAAAGGTAGCTGCTGACCACTGCCTGGTTTGTTTTGTGGACTAGGGGATAGAGAATCCAGGGTTCT
TMX1	NM_030755.4	190-290	CTGGACGCACGGGCGGCGGAGCAACGTTCGCGTCATCACGGACGAGAACTGGAGAGAACTGCTGGAAGGAGACTGGATGATAGAATTTTATGCCCCGTGG
TNFAIP6	NM_007115.2	250-350	GAATTTGAAGGCGGCCATCTCGCAACTTACAAGCAGCTAGAGGCAGCCAGAAAAATTGGATTTCATGTCTGTGCTGCTGGATGGATGGCTAAGGGCAGAG
TNFRSF11A	NM_003839.2	490-590	CAAACCTTGCCTTGCAGGCTACTTCTCTGATGCCTTTTCCTCCACGGACAAATGCAGACCCTGGACCAACTGTACCTTCCTTGGAAAGAGAGTAGAACAT
TNPO1	NM_153188.1	1025-1125	GATGTTGAAGAAGACGAAACGATTCCTGATAGTGAACAGGATATACGGCCACGTTTTCACCGATCGAGGACGGTGGCTCAGCAGCATGATGAAGATGGAA
TP53	NM_000546.2	1330-1430	GGGGAGCAGGGCTCACTCCAGCCACCTGAAGTCCAAAAAGGGTCAGTCTACCTCCCGCCATAAAAAACTCATGTTCAAGACAGAAGGGCCTGACTCAGAC
TP63	NM_001114978.1	1175-1275	CAAGTTTCGGACAGTACAAAGAACGGTGATGGTACGAAGCGCCCGTTTCGTCAGAACACACATGGTATCCAGATGACATCCATCAAGAAACGAAGATCCC
TPX2	NM_012112.4	2975-3075	TGGGACCTGCTCTTAACCTCAAACCTAGGACCGTCTTGCTTTGTCATTGGGCATGGAGAGAACCCATTTCTCCAGACTTTTACCTACCCGTGCCTGAGAA
TRAF3IP3	NM_025228.1	1471-1571	GCAGTTGCAGGGTTTGCTTCAAAATCAATCCTTACAGCTTCAAGAACAGGAGAAACTCTTAACAAAGAAAGATCAGGCTTTGCCCGTGTGGAGTCCAAAG
TRIM2	NM_001130067.1	819-919	ACCTTTGATGAGCTCCAGAAGACTTTAAATGTGCGCAAGAGTGTGCTGCTTATGGAATTGGAGGTCAACTATGGCCTCAAACACAAAGTCCTCCAGTCGC
TRIM33	NM_015906.3	3260-3360	TTCAGAAGTAGCTCAGGCAGGGAAAGCAGTTGCATTGTACTTTGAAGATAAACTCACAGAGATCTACTCAGACAGGACCTTCGCACCTTTGCCAGAGTTT
TSPAN7	NM_004615.3	725-825	GGCGTTTGGAATCGCATTCTCCCAGTTAATTGGCATGCTGCTGGCCTGCTGTCTGTCCCGGTTCATCACGGCCAATCAGTATGAGATGGTGTAAGGAGAA
TWIST1	NM_000474.3	35-135	CAACTCCCAGACACCTCGCGGGCTCTGCAGCACCGGCACCGTTTCCAGGAGGCCTGGCGGGGTGTGCGTCCAGCCGTTGGGCGCTTTCTTTTTGGACCTC
TXN	NM_003329.2	55-155	CAGCCAAGATGGTGAAGCAGATCGAGAGCAAGACTGCTTTTCAGGAAGCCTTGGACGCTGCAGGTGATAAACTTGTAGTAGTTGACTTCTCAGCCACGTG
TYMS	NM_001071.1	555-655	TCAGATTATTCAGGACAGGGAGTTGACCAACTGCAAAGAGTGATTGACACCATCAAAACCAACCCTGACGACAGAAGAATCATCATGTGCGCTTGGAATC
UBE2L3	NM_198157.1	990-1090	GTTGTGGTTCCCTTTCTTCCCTACCCTTGCCACTCCCACTTTCTGGCACCGAGTTTATTTTTCACTTACTTACTTCCCCAGACCCCGGGCTCGCCTCCAC
UCK2	NM_012474.3	730-830	CAGTACATTACGTTCGTCAAGCCTGCCTTTGAGGAATTCTGCTTGCCAACAAAGAAGTATGCTGATGTGATCATCCCTAGAGGTGCAGATAATCTGGTGG
UGGT1	NM_020120.3	1990-2090	ATTTTGGGGATTGATTCTGCTTATGATCGGAATCGGAAGGAAGCAAGAGGCTACTATGAGCAGACTGGAGTTGGACCTCTGCCCGTTGTGCTGTTCAATG
VCAN	NM_004385.3	9915-10015	GCAGGGTGCCCATCTCACAAGCATCCTGTCTCACGAAGAACAAATGTTTGTTAATCGTGTGGGCCATGATTATCAGTGGATAGGCCTCAATGACAAGATG
VDR	NM_000376.2	4385-4485	GCTAACTGGAAGCATGTAGGAGAATCCAAGCGAGGTCAACAGAGAAGGCAGGAATGTGTGGCAGATTTAGTGAAAGCTAGAGATATGGCAGCGAAAGGAT
VEGFA	NM_001025366.1	1325-1425	GAGTCCAACATCACCATGCAGATTATGCGGATCAAACCTCACCAAGGCCAGCACATAGGAGAGATGAGCTTCCTACAGCACAACAAATGTGAATGCAGAC
VGLL3	NM_016206.2	6005-6105	GTGTCAGTTATTGAAGACGGAAGGAGTTCACTTGAGCCATTGCAGTTACAAAGGGGTATTGATGGCAGTTTGGATTCCTGATTGATCACCTTTGCAGCCA
VIM	NM_003380.2	694-794	GAGGAGATGCTTCAGAGAGAGGAAGCCGAAAACACCCTGCAATCTTTCAGACAGGATGTTGACAATGCGTCTCTGGCACGTCTTGACCTTGAACGCAAAG
WISP1	NM_080838.1	850-950	TGTAGGAATCCCAATGACATCTTTGCTGACTTGGAATCCTACCCTGACTTCTCAGAAATTGCCAACTAGGCAGGCACAAATCTTGGGTCTTGGGGACTAA
WNT1	NM_005430.2	350-450	GAGTCTGCAACTGGTACTCGAGCCCAGTCTGCAGCTGTTGAGCCGCAAACAGCGGCGTCTGATACGCCAAAATCCGGGGATCCTGCACAGCGTGAGTGGG
WNT5A	NM_003392.3	475-575	ACCCTGTTCAGATGTCAGAAGTATATATTATAGGAGCACAGCCTCTCTGCAGCCAACTGGCAGGACTTTCTCAAGGACAGAAGAAACTGTGCCACTTGTA
WWP1	NM_007013.3	129-229	GCCGCCCGGCTGCCGGGAGCCGACAGCTTCGCGCCGGGGTTGTCTCCTCACAGACTATGAGCTCCTTGAAAGAGGGAATCGTGTCTTACTCATCTTTGTA
WWP2	NM_001270455.1	490-590	TGCAGACGGAGAACAAAGGCAGCGTTGTCTCAGGCGGAGAGCTGACAATTTTCCTGGACGGGCCAACTGTTGATCTGGGAAATGTGCCTAATGGCAGTGC
XAF1	NM_199139.1	3405-3505	GTTTGCCCAAGGACTACAAATAAACCAACGGGAAAAAAGAAAGGTTCCAGTTTTGTCTGAAAATTCTGATTAAGCCTCTGGGCCCTACAGCCTGGAGAAC
XPNPEP1	NR_030724.1	1454-1554	TGTGAGTGCAGCCGTTTTCCCGACTGGAACCAAAGGTCACCTTCTTGACTCCTTTGCCCGTTCAGCTTTATGGGATTCAGGCCTAGATTACTTGCACGGG
YWHAH	NM_003405.3	1206-1306	GGAGAAGTGTGTTCTGATGAGGCATTTTACTATGCCTGTTGATCTATGGGAAATCTAGGCGAAAGTAATGGGGAAGATTAGAAAGAATTAGCCAACCAGG
ZEB1	NM_001128128.1	1450-1550	TTACAAAATGGGGTTTTCACTGGTGGTGGCCCATTACAGGCAACCAGTTCTCCTCAGGGCATGGTGCAAGCTGTTGTTCTGCCAACAGTTGGTTTGGTGT
ZEB2	NM_014795.2	20-120	TCCCAGAGAGAAACTTGGCGATCACGTTTTCACATGATGCTCACGCTCAGGGCGCTTCAATTATCCCTCCCCACAAAGATAGGTGGCGCGTGTTTCAGGG
ZFC3H1	NM_144982.4	3310-3410	AGAAGCCCGTGCCCTTAAAGCAAAGGAACAACAAAATATCTCTCCAGTTGTGGAAGAGGAACCCGAATTTTCTTTACCTCAACCCTCACTTCATGATCTG
ZFPM2	NM_012082.3	1850-1950	GCTGCTCATTCTGCTGATCCTGAGAATCCACTTCTTCAAACATCTTGCATCAATTCTTCCACTGTCTTAGATTTAATTGGGCCAAATGGGAAGGGCCATG
NMAT3	NM_022470.2	395-495	CTCTTGCAGGGGAAGAAGAGTTATCGAAGGGAGGGGAGCAAGACTGTGCCCTGGAGGAGCTATGTAAGCCCCTGTACTGCAAACTCTGCAATGTCACCTT
ZNF148	NM_021964.1	2220-2320	GCAGGCTTTGGACAGAACTAGCCAAAATGATGCCTATTTGAATAGCCCGAGCCTTAACTTTGTGACTGATAACCAGACCCTCCCAAATCAGCCAGCATTC
ZNF410	NM_021188.1	835-935	GCTCAAGTGTACAGTTGAAGGTTGTGACCGGACATTTGTATGGCCAGCTCACTTTAAATACCACCTCAAGACTCATCGAAATGACCGCTCCTTCATCTGT
IL11	NM_000641.2	1145-1245	TGAGACAGAGAACAGGGAATTAAATGTGTCATACATATCCACTTGAGGGCGATTTGTCTGAGAGCTGGGGCTGGATGCTTGGGTAACTGGGGCAGGGCAG
TGFB3	NM_003239.2	2825-2925	CCCTCGATCATATTTCCCCTTGGACACTTGGTTAGACGCCTTCCAGGTCAGGATGCACATTTCTGGATTGTGGTTCCATGCAGCCTTGGGGCATTATGGG

## Sheet: Supplementary Table S3
Supplementary Table S3 Quality control measurements for 42 common samples
Sample	200bp_RNA	300bp_RNA	Replicates_type	FFPE block storage time from date of resection to RNA extraction for nCounter (yrs)	FFPE block storage time from date of resection to RNA extraction for HTA (yrs)
S157	0.51	0.38	technical	12	12
S128	0.65	0.37	biological	8	9
S116	0.62	0.2	technical	13	13
S225	0.65	0.44	biological	7	8
S124	0.73	0.32	technical	7	7
S160	0.64	0.41	technical	8	8
S254	0.64	0.56	biological	15	16
S122	0.66	0.42	technical	10	10
S112	0.66	0.42	technical	12	12
S111	0.72	0.42	technical	14	14
S263	0.76	0.55	technical	11	11
S335	0.69	0.48	biological	7	8
S261	0.7	0.7	technical	23	23
S336	0.8	0.37	biological	12	13
S262	0.68	0.61	biological	14	15
S271	0.66	0.33	technical	18	18
S166	0.56	0.2	technical	16	16
S125	0.63	0.31	technical	22	22
S121	0.63	0.23	technical	23	23
S267	0.68	0.36	technical	18	18
S203	0.65	0.34	technical	12	12
S130	0.61	0.33	biological	16	17
S265	0.52	0.43	biological	19	20
S334	0.73	0.5	biological	16	17
S266	0.82	0.57	technical	19	19
S253	0.54	0.2	biological	10	11
S202	0.76	0.54	technical	12	12
S269	0.7	0.44	technical	18	18
S252	0.69	0.5	technical	11	11
S326	0.64	0.4	biological	10	11
S264	0.8	0.37	technical	10	10
S289	0.64	0.4	technical	23	23
S226	0.64	0.28	technical	22	22
S196	0.48	0.21	technical	11	11
S236	0.63	0.32	technical	20	20
S213	0.54	0.27	technical	21	21
S260	0.64	0.26	technical	16	16
S270	0.7	0.38	technical	19	19
S208	0.57	0.33	technical	23	23
S218	0.64	0.43	technical	20	20
S279	0.68	0.4	technical	11	11
S176	0.69	0.55	biological	15	16

## Sheet: Supplementary Table S4
Supplementary Table S4 Cox regression results for 516 common genes
Gene Symbol	HTA_logHazardRatio_OS	HTA_Pvalue_OS	HTA_logHazardRatio_DFS	HTA_Pvalue_DFS	nCounter_logHazardRatio_OS	nCounter_Pvalue_OS	nCounter_logHazardRatio_DFS	nCounter_Pvalue_DFS
CDK8	2.73958	0.0219896	3.83169	0.00165374	0.294451	0.370633	0.582798	0.0920904
TGM2	-0.566947	0.687888	1.14486	0.292459	0.0981144	0.806027	0.178334	0.614761
FRYL	2.10961	0.0133659	2.27169	0.0024007	-0.0804413	0.859166	0.297256	0.455832
DUSP5	0.400552	0.785268	-0.329989	0.800259	0.793827	0.017654	0.37444	0.215295
PDGFC	-6.10828	0.0724496	-4.252	0.159345	0.0326401	0.936833	-0.0912359	0.80966
STAT2	1.06465	0.208002	1.75178	0.0275346	0.609866	0.241576	0.0259947	0.959058
CEACAM1	0.904134	0.156874	1.22872	0.0293489	0.379991	0.230671	0.383333	0.180434
SCNN1B	-2.57525	0.124613	-3.63988	0.0106233	-0.216155	0.0828912	-0.186559	0.0955516
WWP2	-1.74975	0.430245	0.115339	0.951005	-1.58401	0.0340845	-1.11129	0.103718
PTGS2	0.592246	0.411603	0.526642	0.402487	0.226847	0.386098	0.0539236	0.8168
NUMB	2.71046	0.0555447	2.2497	0.0776544	0.76422	0.219195	0.384459	0.471843
PDGFRB	-0.472551	0.635941	0.159926	0.857397	0.452635	0.197923	0.630524	0.0861533
RPL27	2.02563	0.0113819	2.51222	0.000690345	0.54766	0.391665	0.209813	0.72363
TIAM1	-7.75011	0.0126741	-8.26119	0.00178786	0.528672	0.187402	0.256413	0.484699
ETS2	1.05237	0.0874278	1.84236	0.00374726	-0.135234	0.718663	0.364098	0.355521
WISP1	-1.18588	0.517794	0.218884	0.900033	0.441045	0.168413	0.434422	0.154552
AHNAK2	-2.24498	0.0542273	-2.1292	0.0438757	0.30806	0.281927	0.0640623	0.792383
SCOC	-5.9303	0.200634	-5.18777	0.190117	0.126442	0.473825	0.0714083	0.641147
EPM2A	-1.4197	0.676633	-3.80466	0.232122	-0.364542	0.317659	-0.20014	0.541953
ADCY8	-5.99156	0.0383644	-7.34458	0.0053231	-0.112524	0.399403	-0.185361	0.165872
ADORA1	-4.07356	0.0419147	-4.18268	0.0172098	-0.12446	0.602763	-0.267177	0.1946
RSPO2	-6.77626	0.04483	-9.03115	0.00287221	-0.116704	0.427674	-0.266836	0.0882801
SNAI2	-0.268242	0.914979	0.65461	0.758286	0.72473	0.0566187	0.695416	0.0419041
DUSP6	1.9793	0.0330134	1.59449	0.0821561	0.217046	0.39479	0.0550905	0.797656
IGFBP6	-0.816628	0.569521	-0.853088	0.529425	0.216702	0.46409	0.0879878	0.716436
EIF2S1	4.43234	0.000946029	3.97359	0.000844587	0.710373	0.120883	0.407238	0.348166
HAT1	5.47684	0.0473181	5.8747	0.0156035	0.426213	0.254283	0.363715	0.27238
CXCR7	-3.34091	0.217833	-3.54218	0.128218	-0.0799547	0.834739	0.134992	0.703144
EGF	-7.13734	0.0562738	-5.36832	0.106679	-0.0336628	0.743047	0.0027669	0.976392
HLA-C	1.41551	0.0851615	2.23428	0.0107637	0.260142	0.505743	0.00994226	0.97678
COL11A1	-2.65727	0.14027	-2.46289	0.12806	0.164294	0.516381	0.14544	0.540507
CD44	2.52926	7.86212e-06	2.227	3.0892e-06	0.468591	0.237861	0.0943846	0.788401
MMRN2	-1.877	0.507972	-2.04423	0.431398	0.15447	0.739188	0.154551	0.703147
VCAN	0.0610762	0.883692	0.321485	0.370944	0.263689	0.373552	0.403688	0.173972
BMP4	-0.484268	0.723081	-1.44569	0.267348	-0.0922978	0.744916	-0.396186	0.145884
DLL1	-0.0170608	0.993136	-0.0770658	0.965941	1.08335	0.0381981	0.974073	0.0363368
PLP1	-6.18319	0.0512234	-6.74374	0.0101545	-0.0168256	0.953878	-0.0539508	0.829176
NME1	2.60977	0.220546	2.41554	0.205033	0.345573	0.428869	0.0826107	0.83902
INHBA	-0.013264	0.982323	0.239833	0.663713	0.10968	0.676685	0.0177619	0.941482
MST1R	0.426156	0.819178	0.00148087	0.999346	0.103534	0.760285	-0.01468	0.963003
SRC	-3.00116	0.220659	-0.186894	0.93917	-0.182017	0.737461	0.0634115	0.891636
COL6A2	-0.0191399	0.979726	0.126688	0.853716	0.699556	0.0346434	0.622201	0.0317544
ATG5	-3.99837	0.183204	-3.90364	0.141838	0.135929	0.6509	0.194201	0.486257
ID2	1.46536	0.52507	1.33345	0.534648	0.552031	0.248133	0.0282306	0.947569
LDLRAP1	-3.74939	0.27766	-1.74041	0.599853	-1.1514	0.0279991	-0.569845	0.249396
RAB11FIP2	1.60709	0.547102	2.37541	0.31063	0.323275	0.491042	0.335317	0.459972
RPL38	3.49474	0.00150533	4.42125	4.49825e-05	0.137576	0.841762	0.103944	0.86469
MS4A12	0.503007	0.316725	0.817799	0.0423801	-0.13491	0.236345	-0.0705683	0.503478
TGFBR1	2.05996	0.140235	2.36288	0.0587598	0.424303	0.503928	0.209758	0.727921
SOX4	-0.0197413	0.979251	0.870429	0.234566	-0.292381	0.459265	-0.139333	0.68972
PRRX1	-1.33396	0.378253	-0.753268	0.547296	0.260227	0.351273	0.245073	0.344067
FN1	0.165869	0.568232	0.315185	0.238776	0.420279	0.0534741	0.35465	0.0843766
YWHAH	2.75467	0.159057	2.26428	0.183928	0.657691	0.103095	0.570684	0.118233
BMPR1A	2.08761	0.0420372	2.27806	0.0200605	0.596328	0.308057	0.3393	0.510411
NCAPH	2.95858	0.328502	2.40697	0.371676	0.10159	0.803752	-0.0367708	0.92305
IGFBP5	0.163336	0.759381	0.535797	0.289025	0.300658	0.402468	0.213959	0.468603
BIRC5	5.71865	0.026421	7.04164	0.00503218	0.524072	0.187971	0.120135	0.745688
COL12A1	0.376801	0.38124	0.563259	0.148135	0.293279	0.258139	0.365519	0.131155
ANG	3.70192	0.170201	2.12311	0.378982	-0.261503	0.630857	-0.26541	0.579577
MLH3	3.43716	0.228701	5.40519	0.0383917	0.324469	0.489694	0.220494	0.60799
GBP1	1.59278	0.0230924	1.50264	0.0127453	0.258506	0.384843	-0.0177867	0.951596
GRPR	-3.38811	0.0253141	-5.44527	0.000691309	-0.0736103	0.56921	-0.202086	0.0979099
AKAP6	-7.72526	0.101498	-11.3229	0.00594083	-0.378938	0.136478	-0.244183	0.292634
EGR1	0.218869	0.503435	0.382372	0.2612	-0.0777596	0.806109	-0.123493	0.674451
NEDD4L	2.59668	0.0700801	3.16633	0.00811887	-0.466955	0.0937328	-0.36899	0.148601
CLCA4	0.634014	0.429894	0.514645	0.549353	-0.076607	0.379534	-0.113831	0.166032
BMP2	-1.35568	0.275122	-1.3949	0.231296	0.214294	0.549823	-0.064259	0.837112
SYT17	-6.99211	0.00654195	-6.07729	0.00870143	-0.487679	0.00234022	-0.298732	0.0450712
MDFIC	-5.55524	0.147653	-7.04164	0.0533449	0.718808	0.0788509	0.0493482	0.890009
SULF1	0.243074	0.533593	0.465262	0.181667	0.303349	0.239273	0.352897	0.158605
DTL	4.43358	0.00549667	2.94014	0.0598391	0.0597551	0.856294	-0.18075	0.555444
EPGN	-4.09204	0.100244	-2.84949	0.208006	-0.0364465	0.799369	-0.045408	0.722911
CALR	1.44199	0.00310338	1.99541	0.000105818	0.698416	0.286294	0.630572	0.292474
DZIP1	-8.99755	0.0187247	-8.69315	0.00713334	-0.0626242	0.666962	-0.100497	0.460274
CSE1L	1.35532	0.0631216	1.81095	0.0040048	-0.508674	0.358909	-0.310788	0.536223
GSPT1	1.56191	0.0135704	1.72005	0.00189315	0.106824	0.792247	0.370902	0.314816
CIAO1	1.29774	0.57162	3.58082	0.0903959	0.167151	0.732061	0.321292	0.471692
EPHB2	1.69193	0.0183376	1.59416	0.00393348	-0.226704	0.566603	-0.0848207	0.803558
SCEL	-7.17337	0.0597564	-9.59675	0.0102617	0.0295139	0.777915	-0.0660946	0.474649
CNPY2	2.0815	0.0512144	3.00618	0.00334896	-0.306114	0.414691	-0.612636	0.097878
AHI1	3.53758	0.546541	0.532707	0.917214	0.128179	0.703991	0.205074	0.501587
ACYP2	-4.82142	0.0461294	-6.69315	0.00268414	-1.29094	0.0528427	-1.30934	0.0415512
GSK3B	1.15978	0.118022	1.41805	0.0326672	-0.148112	0.802747	-0.0930607	0.860154
CCNF	1.69045	0.461968	1.83266	0.379345	-0.190727	0.730019	-0.488506	0.325153
STX7	1.73977	0.326472	1.05274	0.535441	0.366106	0.445966	0.2801	0.503629
RPS11	0.997284	0.0331843	1.23966	0.00434295	0.0770799	0.91993	0.0561513	0.936718
PPP2R2A	5.71562	0.0207382	4.08279	0.105917	0.41088	0.232526	0.260757	0.367969
COL10A1	-0.378947	0.615448	0.0598925	0.930076	0.151077	0.404812	0.125399	0.461851
TMEM97	5.55624	0.000732378	4.86849	0.000287755	0.232063	0.534167	0.209311	0.532123
ITGB4	3.2835	0.00830658	3.11834	0.00218988	0.469104	0.316866	0.23717	0.580781
CXCL12	0.729221	0.38174	1.21504	0.0655572	0.58575	0.0562048	0.797748	0.00667448
BTRC	2.49609	0.555701	3.09011	0.43249	0.747634	0.0871927	0.626138	0.0982526
LBH	-1.39982	0.463994	0.149491	0.938096	-0.0591326	0.832971	0.0157121	0.954214
CTSK	0.185448	0.748053	0.369282	0.514763	0.114944	0.746942	0.0723248	0.829248
CLDN4	-0.783808	0.417241	0.159536	0.862131	-0.357897	0.291161	-0.0814577	0.798622
TP53	-0.678071	0.612146	1.49493	0.18526	-0.0960205	0.814085	0.26109	0.532585
SLC26A3	0.65256	0.0100803	0.949281	0.000101173	-0.129313	0.256693	-0.0409311	0.704018
TNPO1	2.69068	0.00610856	2.73416	0.0018407	0.553775	0.316635	0.36668	0.459316
MMP2	0.53021	0.198716	0.578589	0.135216	0.367193	0.227228	0.36339	0.187764
LRIG1	3.38502	0.0191031	5.07291	0.000614878	0.618543	0.0881228	0.971115	0.0129228
PTPRJ	2.19746	0.026912	2.71242	0.00293198	0.443373	0.31413	0.407697	0.297688
ARMCX1	-1.27524	0.467984	-3.00303	0.0823312	0.0235054	0.941476	0.0607146	0.832411
EGFR	0.861367	0.180272	1.53703	0.0188258	0.20123	0.331539	0.394633	0.0590346
METTL9	0.665178	0.760124	2.49067	0.231441	0.155913	0.721817	0.323448	0.425057
BNC2	-1.27615	0.705905	-0.826803	0.780377	0.20875	0.464301	0.266719	0.316205
RNF25	-4.57891	0.144452	-5.50015	0.0562231	0.5608	0.164561	0.445052	0.20449
LCN2	0.880332	0.0101269	0.918286	0.00740536	-0.00498452	0.967183	-0.0489271	0.679181
MYOT	-12.9837	0.00284122	-15.1123	7.80289e-05	0.0219948	0.856716	-0.0852868	0.473061
TEX11	-6.36605	0.214011	-11.0657	0.0546154	0.454031	0.188581	0.360774	0.264451
ZFPM2	-12.2874	0.000335105	-11.0039	0.000143968	0.180854	0.360933	0.200117	0.2743
PPARA	8.76495	0.000222081	11.0072	8.72719e-06	0.201872	0.54247	0.427807	0.150017
SCN3B	-5.41619	0.0120116	-4.78912	0.0120529	-0.0718168	0.628546	-0.0693729	0.611999
MSN	1.14809	0.0527434	1.41112	0.00857459	0.985469	0.0514586	0.91203	0.0447945
RPS19	1.30198	0.0157283	1.3953	0.00330692	-0.0383622	0.804988	-0.111277	0.424895
DNMT1	1.96718	0.0662472	2.8038	0.00200328	0.298348	0.559952	0.303308	0.515565
NHP2L1	5.72919	0.0164123	6.51045	0.00358139	0.499663	0.180975	0.430719	0.184026
CD38	-1.15977	0.649696	-2.29363	0.347981	0.105304	0.545916	0.131448	0.419179
CD24	-0.430991	0.587517	0.67092	0.347747	-0.758802	0.0172732	-0.315756	0.257198
LOX	0.755816	0.627119	0.50417	0.72499	0.507911	0.0319281	0.429306	0.0438233
ADAM29	-5.4036	0.0389403	-7.82037	0.0036927	-0.0251891	0.851032	-0.136761	0.283615
TCF7L2	3.35098	0.00311852	3.17051	0.00177097	0.36869	0.256986	0.195532	0.500363
RASSF2	-2.53508	0.263063	-2.27403	0.25665	0.502944	0.18342	0.412247	0.226275
CAMK2G	4.02544	0.183828	3.27085	0.25046	0.237344	0.677772	0.198964	0.694103
LIFR	-9.0834	0.0643999	-11.5531	0.0234914	0.0570391	0.811794	0.125311	0.567971
IGFBP7	0.512964	0.340125	0.777825	0.114267	0.199198	0.573116	0.292358	0.398615
THY1	0.315898	0.754394	0.932229	0.290438	0.673119	0.124879	0.639493	0.109554
IGFBP4	0.139763	0.834013	0.562207	0.357238	0.447649	0.388902	0.723105	0.118565
SDC2	-3.20871	0.17351	-2.40639	0.261011	0.488944	0.215823	0.612526	0.113726
NOS3	-5.98174	0.0164761	-5.72383	0.0098301	0.583815	0.168885	0.797064	0.0350783
ITM2A	-2.95139	0.235324	-2.77587	0.267718	0.178069	0.584328	0.23963	0.421778
PCOLCE	-3.84241	0.0455295	-2.93476	0.0730704	0.117163	0.727674	0.136991	0.650416
CAV1	0.442023	0.831013	-0.631534	0.744381	0.850221	0.00492115	0.443457	0.11431
ANK2	-7.57454	0.0468063	-8.31747	0.0162311	0.201445	0.507087	0.192714	0.485399
EIF2S2	0.850143	0.237605	1.76898	0.01292	0.0700428	0.661713	-0.0554956	0.668267
PADI4	-4.86236	0.107614	-7.7076	0.00602182	0.0240707	0.83856	-0.10076	0.37655
OGDH	2.91538	0.0125525	4.66714	0.000187396	0.177816	0.701439	0.513834	0.24081
VEGFA	-0.424799	0.714457	0.337243	0.734667	0.301556	0.357454	0.48307	0.132472
ABCC9	0.637253	0.76245	-1.05083	0.610449	0.292308	0.140509	0.367195	0.0496832
SMURF2	2.54454	0.196828	2.14281	0.234457	0.348024	0.435716	0.342062	0.390394
GLT8D2	-2.75022	0.273593	-1.99006	0.397898	0.451271	0.176692	0.527137	0.0940383
RCN3	-2.04008	0.0769795	-1.28722	0.202033	-0.305121	0.181197	-0.0741362	0.711843
AXIN2	0.0489406	0.940074	0.363397	0.536649	-0.315727	0.136472	-0.214355	0.262282
TCF4	1.95026	0.195447	2.44301	0.0878019	0.55844	0.167768	0.749958	0.0645868
ADAM17	2.6672	0.0668059	2.35751	0.0988465	0.734381	0.250827	0.535865	0.361303
GAS1	-0.418459	0.551108	-0.212142	0.740169	0.560412	0.020717	0.400517	0.0702478
MSH6	6.25829	0.034184	6.05854	0.0186274	1.1961	0.146887	0.621087	0.399661
UGGT1	3.85399	0.00062415	3.59595	0.000331182	0.674015	0.214029	0.21536	0.70396
TIMM17A	4.50367	0.0154889	4.07186	0.00962034	0.449939	0.166481	0.268557	0.37381
CXCR4	1.27042	0.0567102	1.65086	0.0186881	0.900449	0.0096582	0.567064	0.0832264
ECM2	1.56766	0.586755	1.68132	0.53463	0.30683	0.26065	0.447038	0.0990473
NID2	0.403037	0.773505	1.11251	0.377527	0.3303	0.433318	0.355517	0.345252
PDHB	5.63812	0.094172	3.84611	0.20136	0.0362901	0.92167	0.214671	0.530712
CTNNB1	0.563208	0.339197	1.03308	0.0489601	-0.279652	0.427231	0.0820469	0.794609
XPNPEP1	4.58828	0.00172304	4.61374	0.000458819	0.490744	0.309493	0.455889	0.297406
HIF1A	1.59016	0.00316121	1.49769	0.00227638	1.08222	0.0112148	0.743086	0.03738
TACC1	1.46943	0.299701	2.06346	0.0816544	-0.0414921	0.91883	0.159072	0.661414
PTRF	-0.705402	0.534318	-0.31533	0.750668	0.777253	0.0870236	0.52508	0.16588
KRAS	5.20941	0.0705396	3.3655	0.18002	0.667907	0.178567	0.073799	0.861751
FOXO1	-4.62417	0.0422426	-2.65884	0.146108	0.504225	0.26528	0.461262	0.252236
SNAI1	-0.933961	0.304444	-0.674665	0.421881	0.310808	0.38452	0.155935	0.630107
MYC	0.102371	0.878895	0.684979	0.245925	-0.092824	0.792601	0.0473866	0.876303
AKAP12	0.15607	0.921548	1.00649	0.460867	0.490445	0.103166	0.424714	0.105831
RPN2	1.10014	0.0436345	1.88442	0.000725341	-0.551865	0.303116	-0.41383	0.375353
PLAU	1.38988	0.234781	1.9717	0.0580082	0.732944	0.0272055	0.559202	0.0695319
HS3ST5	-3.85954	0.0518927	-3.36415	0.0573818	-0.241992	0.225504	-0.169833	0.314922
DPYSL3	-0.163488	0.867376	0.0589207	0.94793	0.0488327	0.902621	0.126444	0.72779
WNT5A	0.365158	0.894942	-2.15794	0.375039	0.188801	0.630043	0.213801	0.561964
GNAS	-0.546414	0.735554	2.03027	0.187585	-0.712356	0.189259	-0.43323	0.325943
RAB11FIP1	0.767284	0.401461	1.92433	0.0154416	-0.0343368	0.909403	0.276205	0.339168
DCC	-7.46028	0.0417062	-8.54977	0.00754156	-0.363734	0.358131	-0.135562	0.641906
DFNB31	-5.18131	0.0499329	-4.3376	0.0756827	0.237447	0.44342	0.187903	0.526134
PSMD9	-1.98044	0.471113	-1.40748	0.574183	0.0107794	0.970031	-0.2495	0.342964
FBL	1.32895	0.120729	1.58469	0.0392835	-0.612302	0.376177	-0.477983	0.430133
SMG6	3.85851	0.159491	4.51791	0.0555389	0.0666387	0.937946	-0.321274	0.680101
NOX4	-10.2056	0.0111953	-10.7445	0.00217034	0.216518	0.373622	0.199254	0.41018
CD109	1.65918	0.491716	-0.84416	0.734349	0.173534	0.34457	0.030321	0.836132
SPARC	0.063876	0.88925	0.342589	0.410699	0.306163	0.380747	0.343075	0.282429
CYP7A1	-6.23498	0.0668484	-8.59511	0.00727485	-0.096453	0.467495	-0.114149	0.347969
TYMS	2.62097	1.18093e-06	1.999	3.26024e-05	0.306523	0.196564	0.0695696	0.736191
OLR1	-1.61997	0.353374	-2.77574	0.141898	0.247094	0.194661	0.0989678	0.575064
OSBPL2	0.530826	0.672781	1.77401	0.142793	-0.457452	0.295734	-0.0338646	0.931617
PKD2	1.02668	0.430639	1.4858	0.20088	0.860859	0.0863088	0.874951	0.0847669
LGALS1	0.310907	0.583522	0.568599	0.269215	0.655605	0.144992	0.592282	0.140225
TSPAN7	-0.190505	0.938439	-2.08686	0.353586	0.0552816	0.828671	0.0801139	0.729754
AREG	0.358543	0.477061	0.862936	0.027528	0.117036	0.624415	0.243676	0.251737
RBMS1	1.6463	0.435825	2.57941	0.230452	0.514749	0.185858	0.523454	0.167073
TRAF3IP3	-2.21464	0.525114	-4.67032	0.14945	0.204351	0.277155	0.175651	0.27739
CDX1	1.69423	0.217467	3.18046	0.0142119	-0.0972657	0.801746	0.529631	0.221647
MMP9	-3.0949	0.00431524	-2.11553	0.0197084	-0.156202	0.513512	-0.0807159	0.701729
SMAD4	2.18038	0.234673	0.800646	0.626145	0.0711348	0.905046	-0.372892	0.438748
CSN3	0.240142	0.88897	-0.348816	0.814845	-0.109999	0.476312	-0.0687124	0.618067
TMEM45A	-1.24974	0.719335	-3.40757	0.323193	0.418712	0.230583	0.340014	0.291662
HNF4A	-0.735694	0.36415	0.786827	0.30066	-0.636004	0.0641147	-0.0236379	0.93988
CCT7	3.50455	0.0016143	3.57085	0.000153784	0.700572	0.287432	0.409971	0.494489
STOX2	-0.539304	0.82536	-0.417008	0.852395	-0.26277	0.37169	-0.235631	0.376359
ACTB	1.71894	0.0634617	2.38503	0.00912064	1.07929	0.126654	0.894326	0.139729
SELENBP1	-0.977703	0.317046	-0.372606	0.677795	-0.570624	0.0127047	-0.333941	0.0921441
CLDN1	-0.302383	0.643118	0.832727	0.112919	-0.104891	0.69802	0.278332	0.308821
ABCE1	5.59123	0.0103333	4.64939	0.0165238	0.382455	0.241088	0.427974	0.142186
PPP2R1B	7.43784	0.000355719	7.47697	9.20372e-05	0.390005	0.313027	0.45832	0.173647
POSTN	0.363147	0.283149	0.39934	0.173258	0.429266	0.100247	0.438151	0.0608266
POLD2	1.42203	0.48031	2.4661	0.17918	-0.218149	0.600839	-0.261559	0.496487
LRIG3	1.5313	0.196805	1.81406	0.0877745	-0.389165	0.434054	-0.27546	0.538531
NQO1	0.813539	0.161525	0.768643	0.159083	-0.146405	0.565696	0.0170579	0.942003
RAB25	2.08515	0.0138301	2.31726	0.00489317	-0.381015	0.471337	-0.265063	0.56689
CYP2E1	-3.61989	0.171658	-5.12069	0.0301081	0.0662552	0.669419	0.0679777	0.62798
SLC26A1	-7.39571	0.0123765	-5.8625	0.0162192	-0.000203032	0.998734	-0.0793172	0.483605
TP63	-5.08794	0.0336929	-6.64271	0.00235711	0.0506269	0.749711	-0.0786168	0.620004
TCF7	-5.95443	0.106411	-4.24648	0.171362	-0.425956	0.406585	-0.359697	0.409234
TFG	3.6482	0.0972451	5.60126	0.0154335	0.411059	0.422992	0.395536	0.380681
MFAP5	0.654706	0.296094	0.866375	0.251574	0.290943	0.176388	0.277714	0.168117
FAM46A	-5.20553	0.0837257	-6.67772	0.0140386	0.120105	0.787698	-0.0041185	0.991558
NEDD4	3.65951	0.364934	1.40792	0.708476	0.0962797	0.81713	0.248519	0.51738
BGN	-0.32227	0.443806	0.0877775	0.814791	0.0552182	0.821395	0.0372331	0.866236
TAGLN	0.165745	0.777	0.279562	0.595728	0.209061	0.510906	0.278736	0.331819
SEC62	3.71677	0.00166463	3.29444	0.00150794	0.231332	0.511431	0.347097	0.291563
JUP	0.779214	0.320698	1.68244	0.0303154	-0.285112	0.619817	0.228495	0.647575
APCDD1	-2.45613	0.0259633	-2.31103	0.0155605	-0.34255	0.0924478	-0.327893	0.0692119
ZEB1	2.03126	0.384305	1.29154	0.553967	0.368764	0.38934	0.341262	0.365468
PSMD14	3.36712	0.0550692	3.15469	0.0449388	0.375518	0.398476	0.249778	0.523985
AGXT	-3.33626	0.0403905	-3.22117	0.028844	-0.572359	0.38287	-0.57454	0.324411
AEBP1	-0.385087	0.534659	0.0394217	0.943613	0.471364	0.125418	0.421794	0.142927
IER3IP1	2.09421	0.201735	2.88566	0.0690429	0.6189	0.188406	0.138417	0.755549
FBLN1	0.604487	0.662542	1.22856	0.34168	0.265188	0.449231	0.440863	0.214251
CCNB1	2.0813	0.287388	1.16541	0.510831	0.266807	0.487065	-0.0105482	0.975323
MLH1	3.39055	0.42534	2.96592	0.442366	-0.508207	0.309804	-0.0805903	0.871804
PSAT1	2.96588	0.00236927	2.75351	0.00256943	0.401322	0.162903	0.376387	0.156854
CIRBP	2.83491	0.00322656	2.7854	0.00142628	0.84515	0.103595	0.723684	0.112803
DACH1	0.120252	0.822086	0.279995	0.550854	-0.149304	0.424835	0.0140522	0.935549
DPYD	2.8196	0.3246	1.79163	0.492324	0.640688	0.101368	0.59187	0.121658
CHEK1	6.19444	0.0630199	4.46657	0.159014	0.373281	0.409718	0.298844	0.478248
SUMO2	2.74652	0.000124617	2.462	4.97861e-05	-0.496704	0.323148	-0.591549	0.197607
SFRP4	-0.0164631	0.977228	0.204392	0.70101	0.0207073	0.913541	0.0938259	0.62575
MET	1.99593	0.183993	2.62822	0.0585868	0.43982	0.257904	0.256502	0.44901
NEK2	6.21434	0.0406995	3.77081	0.159792	-0.038903	0.917324	-0.353944	0.328796
RALGAPA2	1.15503	0.102135	1.74043	0.00360788	0.0227221	0.935353	0.2024	0.447456
RNF216	0.388146	0.902583	3.8697	0.201886	0.27451	0.586411	0.518169	0.282037
MSH2	4.60995	0.365066	7.19074	0.0911671	0.164353	0.709901	0.123655	0.759676
FGFR3	-4.66057	0.0181894	-2.37501	0.151944	-0.428839	0.0249595	-0.167865	0.388704
SPRY4	1.06816	0.45213	1.98166	0.188884	0.317095	0.603246	0.541617	0.291472
SMURF1	1.29447	0.427226	2.9405	0.0510808	-0.462283	0.383719	-0.140732	0.78129
RRM2	4.04127	6.10468e-05	3.35817	0.000100022	0.597027	0.0669945	0.292974	0.279827
S100A3	-2.50881	0.112116	-4.76377	0.00119427	0.187008	0.194826	0.0970158	0.43354
TIMP1	0.420151	0.470252	0.854455	0.0987788	0.531972	0.0875817	0.301069	0.238035
ANXA2	1.1571	0.00498364	1.00768	0.00697202	0.530921	0.183677	-0.170802	0.65807
GZMB	-0.740783	0.609653	-0.856702	0.509535	0.0398744	0.823739	0.049135	0.761911
GCNT3	1.60406	0.00099864	1.45545	0.00642223	0.277669	0.100624	0.115885	0.435436
PTPRD	-4.30956	0.0673686	-1.22182	0.537754	-0.0882004	0.592581	0.0950492	0.583624
PSMC1	1.603	0.0740824	1.44813	0.0617887	0.411429	0.454203	0.134427	0.794879
MXRA5	0.187516	0.731363	0.471867	0.342167	0.37705	0.144964	0.481011	0.0635348
TLK1	4.70445	0.021956	4.41093	0.023556	0.415728	0.422063	0.255047	0.570836
EIF3D	3.19983	0.00128155	3.16005	0.000189987	0.692625	0.183633	0.64081	0.173583
RNF11	-0.946557	0.709715	-1.28642	0.575083	0.460296	0.516321	0.328739	0.607062
PBK	4.02992	0.00735503	3.09943	0.0318697	0.199248	0.347763	0.0911068	0.640834
PWP1	4.90703	0.0198657	4.98895	0.00846588	0.322958	0.420924	0.247368	0.483978
FAS	-1.33968	0.838513	-6.95288	0.19309	0.366085	0.314369	0.0271482	0.929798
HCFC1	1.41764	0.329822	3.21424	0.0240752	0.00986886	0.988082	0.0441856	0.941021
ATP2B4	1.02043	0.14893	1.21861	0.0638766	0.27852	0.52945	0.520402	0.206664
ADAM12	0.64352	0.425602	0.441748	0.551448	0.212206	0.274307	0.285283	0.13244
ZNF148	3.89992	0.161502	5.55461	0.0452664	-0.0983954	0.885406	0.0988216	0.86287
FGFR4	-5.27042	0.0162437	-3.04049	0.165973	-0.341147	0.25156	-0.0431773	0.881819
TGM3	-3.89538	0.055964	-3.97939	0.0308439	1.02804	0.000174412	0.974414	0.00011599
ZNF410	4.23216	0.334955	3.34702	0.394139	0.59185	0.223538	0.48433	0.258753
ZFC3H1	1.89051	0.112405	1.80218	0.0932578	-0.00977047	0.980298	0.00148025	0.996647
LAT	-7.98522	0.00308017	-6.80282	0.00553885	-1.447	0.0121389	-1.64507	0.00727367
TFEC	-3.22085	0.324979	-4.58039	0.138798	0.51287	0.113169	0.314554	0.244022
IRAK3	0.666471	0.805245	-1.01173	0.717049	0.371426	0.255691	0.207536	0.421731
LEF1	0.23124	0.883666	0.48502	0.744675	0.170118	0.375308	0.236964	0.203089
ARHGEF11	-0.322131	0.940463	1.94582	0.643956	-0.0196317	0.972533	-0.00210896	0.99671
BRAF	0.738757	0.66794	2.5475	0.0790822	0.0527285	0.931107	0.303792	0.597049
FOXJ3	1.06885	0.278624	1.31783	0.135676	-0.0410944	0.92778	0.125126	0.762915
APOBEC3C	1.72648	0.280454	1.31796	0.344235	0.0764587	0.807495	-0.0530459	0.843184
KITLG	5.68005	0.0528274	3.25899	0.252562	0.0655714	0.876296	-0.426507	0.309779
MMP1	0.369057	0.155053	0.411391	0.0592409	0.0817494	0.586258	0.101861	0.458244
ATF2	4.46534	0.00343405	5.35885	0.000264019	0.370663	0.688092	0.130274	0.877749
CDH1	0.220904	0.644643	0.831833	0.0753031	-0.406555	0.329379	0.236487	0.537565
CDCA3	0.664904	0.734993	-0.742643	0.685316	-0.121651	0.784988	-0.708389	0.108777
ASCL1	-1.19329	0.396167	-1.49561	0.249468	0.0193029	0.856295	-0.105468	0.328296
IDO1	-1.52719	0.714498	-8.14747	0.0521797	-0.00486887	0.980732	-0.157054	0.425909
CXCL13	-1.34118	0.391303	-2.63811	0.0921603	0.0653775	0.630477	-0.0512147	0.693885
BRI3	0.497019	0.671222	1.95806	0.0872282	0.167933	0.697032	0.353533	0.37227
CDC42SE1	0.153048	0.949514	0.953293	0.666625	0.678009	0.162701	0.408157	0.335628
NUAK1	0.79488	0.762999	-0.0867798	0.970555	0.585595	0.171885	0.305054	0.433734
APOBEC3G	-4.62339	0.111473	-6.47634	0.0191684	0.312122	0.22208	0.123368	0.598079
BRE	0.556933	0.721633	1.69906	0.245946	-0.367399	0.48787	-0.167276	0.73168
ATF6B	0.712605	0.635774	2.23442	0.12234	0.00711827	0.986429	0.216093	0.581855
TDGF1	-2.31216	0.2067	-1.74263	0.295251	-0.132176	0.114006	-0.0485525	0.594942
FABP7	-0.414471	0.862989	-1.88739	0.370863	0.0807492	0.559144	0.0906337	0.466814
TGFB1	-1.30581	0.185822	-0.931919	0.283858	0.0120699	0.97772	-0.172802	0.664985
GPR171	-3.11486	0.246052	-2.22703	0.320268	0.239553	0.313149	0.102044	0.612549
PLAC8	2.33376	0.00882666	2.55723	0.00224516	-0.0234322	0.886397	-0.00161297	0.991798
EPHB3	1.0883	0.141886	0.628414	0.362695	0.0119942	0.960278	-0.0640236	0.764587
UCK2	5.96748	0.0357021	6.15513	0.0064816	0.237827	0.523127	0.191373	0.565888
CASP3	4.39371	0.0724727	3.86263	0.062567	-0.113628	0.828212	0.0828401	0.862776
PSMC2	1.38535	0.0405335	1.61646	0.0102424	0.283899	0.516893	0.405447	0.323782
CHD2	3.05915	0.00402772	2.7288	0.00399334	0.713278	0.100488	0.414625	0.308722
NRG2	-7.1286	0.0335378	-7.60122	0.0116089	-0.0250248	0.858058	0.0179414	0.886692
ANTXR1	0.324927	0.59481	0.689048	0.24474	0.48975	0.128481	0.489257	0.131002
RNASE2	-0.620764	0.560733	-1.70631	0.0913031	0.251591	0.125425	0.116402	0.383897
EFS	-5.97884	0.00474856	-5.16515	0.00477591	0.338272	0.30142	0.413437	0.188609
DUSP3	0.299444	0.909682	0.109957	0.963648	0.710954	0.330124	0.894873	0.172119
EFEMP2	-0.881579	0.486051	-0.0903091	0.937768	0.571751	0.164705	0.608321	0.114719
NOX1	0.0230591	0.960516	0.0524873	0.89826	-0.213073	0.301427	0.00128338	0.994565
COPS5	-1.49611	0.774509	0.0833423	0.98588	0.0551989	0.906542	0.289344	0.503486
CHUK	1.89063	0.458671	0.657241	0.783378	0.816054	0.112789	0.376891	0.404518
ANGPTL2	1.21718	0.115085	1.16971	0.11922	0.429302	0.27783	0.264939	0.468922
ADAM9	1.45051	0.0260891	1.30388	0.0264648	0.299836	0.332569	0.134053	0.633177
G3BP2	12.0565	0.0199494	10.9676	0.0246376	0.769162	0.184974	0.610452	0.227656
SRPX	0.917359	0.628158	0.264366	0.877744	0.514299	0.0754047	0.453445	0.0757556
SERPINB5	0.4547	0.766977	-0.685642	0.644118	0.345315	0.0408046	0.126732	0.36669
ASPN	0.994869	0.126369	0.659165	0.287187	0.283741	0.168944	0.40592	0.0576426
PFKL	-1.41389	0.458831	-0.360859	0.838918	-0.200061	0.648189	0.0381341	0.92355
HN1L	1.62427	0.245479	1.70591	0.180142	-1.10004	0.139476	-0.90074	0.167993
VGLL3	-1.74282	0.270662	-3.31886	0.0319694	0.634902	0.0373884	0.559965	0.0461646
COL6A3	0.273653	0.516618	0.320925	0.404504	0.484878	0.19193	0.484185	0.151278
GHRHR	-3.91238	0.0366074	-4.53543	0.00772427	-0.00832274	0.948751	-0.11237	0.361484
ATM	5.46991	0.0272321	4.99082	0.0387175	0.579959	0.290961	0.286241	0.540308
THBS2	-0.160738	0.729467	0.164227	0.693143	0.266645	0.247837	0.292939	0.182498
PHKG1	-4.0293	0.165405	-3.67047	0.16648	0.22368	0.452094	0.152801	0.570176
STMN4	-8.00702	0.0225927	-10.4402	0.00325746	-0.0905153	0.514387	-0.128117	0.317735
SPDYA	-6.96603	0.0436445	-6.79328	0.0232209	0.203334	0.22715	0.0393848	0.813096
DDX3X	1.70002	0.00528411	1.79243	0.00171352	0.070554	0.633387	-0.178492	0.22464
IL2RB	-2.84169	0.184122	-3.80159	0.0444985	0.408673	0.209278	0.027677	0.91641
TMX1	1.65057	0.192059	1.91777	0.0888512	0.775967	0.288382	-0.273846	0.683396
IL8	0.228672	0.26518	0.148569	0.440954	0.31904	0.027467	0.161351	0.228846
APOC1	-0.927036	0.236486	-1.23864	0.0872682	0.494882	0.0323599	0.318154	0.15768
DLGAP5	4.18347	0.00745946	2.84794	0.0635945	0.286183	0.418075	-0.148688	0.659306
REG4	0.6908	0.00417442	0.522196	0.0241184	0.120536	0.252013	0.0321161	0.71406
APC	2.96548	0.38099	1.27618	0.692802	0.460533	0.286311	0.169658	0.659139
AXIN1	-6.08947	0.0115607	-4.68128	0.0371842	-0.542569	0.311584	-0.159315	0.721718
AMACR	-3.26449	0.0614203	-2.42343	0.107696	-0.367554	0.0882143	-0.260427	0.170794
RPLP2	1.76132	0.201377	1.85441	0.129708	1.21732	0.126906	1.22084	0.0917645
SOX9	1.00107	0.128603	1.33392	0.028921	0.29878	0.405771	0.327882	0.312138
TNFRSF11A	1.12583	0.352335	0.794379	0.480933	0.209606	0.501727	-0.122128	0.643782
DENND2A	-3.99658	0.105682	-3.51845	0.114382	-0.118231	0.699637	0.0742494	0.808346
AK1	-1.58829	0.406842	-0.443399	0.797348	0.545789	0.128267	0.407411	0.204844
GREM1	1.17105	0.0478178	1.17111	0.0354023	0.443878	0.130996	0.392836	0.140436
IL11	-2.28308	0.078344	-2.0265	0.0802392	0.096974	0.636325	-0.0170444	0.927524
ASB13	-5.74463	0.0836721	-6.29442	0.0349987	0.20994	0.605483	0.475319	0.224164
HBEGF	0.641387	0.665517	0.0414111	0.976215	0.137633	0.603595	0.0114179	0.959531
HMMR	1.29022	0.674987	0.039585	0.989617	-0.110742	0.623132	-0.243409	0.248543
MAP1B	-1.84585	0.283895	-0.732855	0.59109	0.57154	0.16049	0.771899	0.0292863
IGFBP1	-5.64425	0.00228179	-4.00121	0.0212493	0.186781	0.123162	0.0265895	0.832877
DKK4	-0.283569	0.832242	-1.28145	0.342367	0.0987836	0.331727	0.0265093	0.772026
HEYL	-4.46022	0.0172203	-2.26877	0.129893	0.146881	0.653656	0.22115	0.461525
KDR	-3.49906	0.407761	-4.00275	0.336486	0.793223	0.0598899	1.11262	0.00907029
CKS2	2.96707	0.00201799	3.13469	0.000147987	0.573204	0.157191	0.318673	0.374593
SLC25A30	-1.4819	0.667125	-2.87775	0.383589	0.368552	0.417313	0.23993	0.543798
COPS8	5.35038	0.00221471	6.64594	0.000339959	0.969719	0.134554	0.907599	0.119461
PQBP1	1.09208	0.587109	0.773115	0.668524	-0.284997	0.616032	-0.175859	0.733686
FGFR1	-8.82605	0.00114471	-7.10844	0.00237094	0.33392	0.391919	0.35765	0.339372
DDIT3	-2.55583	0.212197	-4.22302	0.0211196	0.376461	0.309992	0.20179	0.546796
OLFM4	0.263339	0.242319	0.340009	0.107239	0.0166136	0.881943	-0.0488716	0.640014
MMP14	0.364225	0.467528	0.563075	0.21591	0.562892	0.153673	0.497192	0.172843
VDR	0.985786	0.501298	2.42069	0.0535051	0.193455	0.652146	0.349631	0.365666
MUM1L1	-1.24775	0.473575	-2.90196	0.0798988	0.254877	0.136157	0.0743708	0.59067
SERPINF1	0.823687	0.153981	1.13271	0.0403781	0.598059	0.0840174	0.621186	0.0688083
CDH17	0.784048	0.0459828	1.1279	0.00113175	-0.15164	0.578308	0.259341	0.317793
THOC2	2.89977	0.0240966	2.75809	0.0146628	0.346138	0.425659	0.260951	0.495028
CTSA	0.332981	0.624799	1.73907	0.0171073	-0.111094	0.755291	0.262627	0.444159
GLI3	-0.901377	0.692447	-0.825305	0.697138	0.364005	0.298031	0.352339	0.256628
FZD1	-2.76251	0.132948	-2.95591	0.0767927	0.826598	0.0863593	0.721498	0.108665
SOAT1	0.21337	0.926758	0.545963	0.794665	0.478352	0.215888	0.900497	0.0349847
COL5A1	-1.86337	0.0757541	-1.1658	0.198845	0.463196	0.0954274	0.469023	0.0609244
FZD4	1.62924	0.375646	2.54442	0.137557	0.623315	0.146306	0.867607	0.0359832
MEOX2	-6.10281	0.0023221	-4.56295	0.00742181	0.157062	0.28555	0.167992	0.212237
STK3	-5.06009	0.324822	-9.46449	0.0526635	0.161312	0.536796	0.16438	0.480238
JAG1	1.19994	0.166334	1.76748	0.0283148	0.583892	0.1006	0.331189	0.296525
UBE2L3	4.79618	0.00577755	4.95702	0.000669006	0.325565	0.665268	0.143389	0.83171
PIK3CG	2.00592	0.309508	1.25352	0.54277	0.186712	0.638444	0.056103	0.869494
PPM1G	5.55565	0.000881147	5.27296	0.000181495	-0.0188926	0.970422	-0.032827	0.942573
DCTD	2.18307	0.191036	2.39685	0.101511	0.752016	0.126632	0.465632	0.277147
SPP1	0.107358	0.615679	0.175561	0.364689	0.308323	0.0736696	0.117026	0.436243
ECM1	-0.662642	0.689123	-0.937722	0.550379	-0.0560833	0.85864	-0.250426	0.377343
SET	1.35251	0.363081	2.07289	0.151608	0.512497	0.357508	0.600478	0.237043
SACM1L	0.550309	0.861066	0.446767	0.876792	0.0937149	0.837761	0.228045	0.593974
XAF1	0.385651	0.787355	0.601009	0.635564	0.0445367	0.885572	-0.122642	0.66217
ADAM10	3.32036	0.00499059	2.78625	0.0135927	0.773221	0.0501036	0.401525	0.211888
BSG	3.35529	0.00171046	3.53364	0.000315096	1.4267	0.0935793	0.821189	0.228979
MAD2L1	7.09628	0.00412165	4.23303	0.0678148	0.194993	0.477324	0.15879	0.518702
GPNMB	0.763652	0.284233	1.13545	0.126026	0.844516	0.015073	0.580011	0.0805466
IGF1R	1.14717	0.406289	1.25221	0.323716	0.0980361	0.800672	-0.0416157	0.908146
PSMD8	1.46652	0.0609732	1.70002	0.0156685	0.419777	0.540378	0.508946	0.412781
FBXW7	5.11247	0.211274	3.83773	0.308732	0.456876	0.342414	0.600289	0.178518
BTC	-0.825132	0.735778	-1.48124	0.504841	-0.093582	0.801601	-0.327374	0.331377
B4GALT3	0.771333	0.802654	1.62605	0.563207	0.39575	0.492272	0.245637	0.634402
EIF2B2	0.915961	0.361032	1.42845	0.0989117	0.61401	0.133859	0.580552	0.119159
FBN1	0.561805	0.207634	0.70369	0.0963759	0.305268	0.451355	0.33866	0.371706
CXCL9	0.93172	0.0436333	0.995631	0.0119163	0.0683028	0.701209	0.00363463	0.981646
TNFAIP6	0.731055	0.585021	-0.0426189	0.974774	0.278532	0.18578	0.22906	0.217735
LUM	0.80431	0.116515	0.882205	0.0576363	0.494611	0.07054	0.649896	0.0204811
TGFBR2	0.421329	0.452191	0.765903	0.0732988	0.017982	0.970502	0.738392	0.0921095
MORC4	0.350026	0.890023	-2.18377	0.4101	0.281817	0.293282	0.122455	0.592299
ADARB2	-3.06443	0.0748845	-3.42033	0.0266434	0.174018	0.510174	0.241018	0.315075
PTK2	0.616814	0.700241	1.2785	0.351939	-0.103871	0.805064	0.105326	0.776144
PRKCB	-2.32455	0.466588	-2.73634	0.343643	-0.0143484	0.962939	-0.0567844	0.83986
TACC2	1.70453	0.363816	1.73936	0.302429	0.291975	0.549585	0.41199	0.3266
CAPG	-2.58293	0.166667	-2.25061	0.187844	-0.446959	0.40315	-0.595473	0.223294
TIMP3	-0.293375	0.682448	0.229751	0.725593	0.0840472	0.779308	0.127171	0.641763
VIM	0.523497	0.397777	0.762153	0.179739	0.89246	0.0530342	0.776273	0.0660364
NME7	-7.50872	0.0513315	-11.8539	0.00430989	-0.358688	0.368601	-0.436223	0.228477
KTN1	1.30437	0.0647179	1.05541	0.107505	0.44688	0.220536	0.319123	0.313446
CDX2	0.231392	0.834868	2.28878	0.0189432	-0.35557	0.175139	0.13734	0.644771
RPS10	2.57978	0.00744569	3.27274	0.000465711	0.148397	0.76047	0.258817	0.569219
CHEK2	-0.0189542	0.996423	-1.64668	0.662057	-0.718474	0.244162	-0.582212	0.301384
APC2	-5.64242	0.00171683	-4.11781	0.0108009	0.0337459	0.826911	-0.0345519	0.807316
FAP	0.945958	0.513043	0.660429	0.638521	0.436952	0.0747548	0.496037	0.0432246
SLIT2	-5.29571	0.108986	-3.10685	0.294011	0.204322	0.349927	0.442457	0.0497732
DCN	-0.483989	0.515147	-1.01248	0.162764	0.498502	0.133381	0.581918	0.0811924
MAP2K4	-5.83949	0.119122	-4.53429	0.161322	0.441815	0.317824	0.239108	0.525268
MYCN	-3.80075	0.0401499	-4.0452	0.0164776	0.0597024	0.733833	-0.038904	0.782251
TLE1	1.32616	0.513658	1.70212	0.373658	0.309588	0.419361	0.160071	0.65431
PARK2	-3.86624	0.145551	-3.33788	0.164544	-0.095785	0.605525	0.0879917	0.663991
SLC4A4	1.85512	0.463063	0.717573	0.776008	-0.121097	0.63643	-0.215294	0.340639
PIK3CA	1.62946	0.439146	0.765057	0.732619	0.00127139	0.99826	0.189776	0.715848
COL1A1	-0.334464	0.359756	-0.164537	0.615417	0.159028	0.509216	0.175737	0.425374
ASCL2	-1.01187	0.280326	-0.440321	0.603756	-0.366564	0.016169	-0.160195	0.298671
EREG	-1.32776	0.123411	-0.317341	0.621939	-0.0109767	0.921652	0.0140949	0.8928
COL1A2	-0.170969	0.641619	-0.0405791	0.902275	0.212806	0.467494	0.16473	0.53008
FBLN5	0.902503	0.556865	2.10739	0.135546	0.220675	0.557618	0.266213	0.436399
RAB31	0.737203	0.139	0.980908	0.0616911	0.552463	0.0721646	0.37564	0.194705
OLFML2B	-1.12235	0.205106	-0.127613	0.863895	0.29129	0.374234	0.45818	0.170655
CFH	1.48588	0.112902	1.29223	0.143904	0.551406	0.0492037	0.456624	0.0620004
CITED2	-2.44046	0.222738	-0.942142	0.584636	0.0160479	0.972542	0.579025	0.185696
SFRP1	-3.49683	0.147003	-4.29163	0.0494558	0.16954	0.220661	0.177197	0.149928
MUTYH	-4.00592	0.205808	-3.69809	0.200007	0.0664636	0.870374	0.309301	0.422464
ICAM1	0.82903	0.498543	0.340028	0.792821	0.750731	0.0289785	0.495786	0.125152
PTPRT	-3.58481	0.155097	-5.58743	0.0141155	-0.0414572	0.740051	-0.0703961	0.544352
RAI14	-4.40689	0.287468	-6.89252	0.0903537	0.721506	0.0380308	0.758867	0.0191792
TMEM14A	1.23474	0.167378	1.55408	0.072601	-0.0616891	0.858856	-0.148601	0.651847
DPEP1	0.0525519	0.904902	0.261265	0.502826	-0.0948041	0.456472	0.0429104	0.724919
GJA1	1.5557	0.221004	1.54955	0.171235	0.529137	0.0696605	0.557492	0.0376502
KRT20	0.578548	0.137941	0.678574	0.0625983	0.189174	0.474592	0.298776	0.22651
HES1	0.386904	0.7273	0.76405	0.437869	-0.977121	0.140998	-1.10461	0.0683439
PTEN	3.67092	0.000364129	3.73207	0.000134688	1.12623	0.0234841	0.861895	0.0351694
CDH11	0.0525001	0.931701	0.360002	0.514973	0.152066	0.620262	0.262959	0.395376
CA2	0.905778	0.320927	0.691619	0.448478	0.0831747	0.640803	-0.0253344	0.878014
PRKD1	-4.75272	0.122003	-5.57014	0.0384896	0.412996	0.353511	0.102818	0.800656
COL3A1	-0.0495478	0.887831	0.0273506	0.932268	0.392051	0.206163	0.432867	0.132737
TPX2	0.925867	0.253215	1.53626	0.0261111	-0.670559	0.134629	-0.433989	0.278736
CRABP1	-2.24636	0.177426	-2.83404	0.0700952	-0.152417	0.299849	-0.0797557	0.588385
EPHA3	-6.2322	0.0299402	-4.84488	0.0475746	0.106369	0.66917	0.0419545	0.849092
RPS20	2.10417	0.0547069	2.71521	0.00419815	-0.0740727	0.884547	0.123456	0.789279
TXN	0.966352	0.00313676	1.10311	0.000115308	0.20478	0.672271	0.283285	0.518357
TCF3	0.531405	0.755601	1.84352	0.210712	0.283574	0.589794	0.216967	0.651667
RPS5	1.08141	0.0204645	1.36389	0.00147103	-0.462404	0.484357	-0.123293	0.835939
ITCH	1.29412	0.202395	2.11525	0.0214588	-0.0392798	0.928184	0.359839	0.399231
PAK3	-2.50907	0.35185	-4.83561	0.0460072	-0.137803	0.381998	-0.133583	0.35565
CRISPLD2	0.979413	0.302524	1.64749	0.0508617	0.836626	0.0436283	0.954187	0.020191
COL5A2	-0.287711	0.659839	-0.0899319	0.879056	0.4861	0.115914	0.406696	0.145919
H2AFZ	2.93344	0.0328183	2.37314	0.0534948	0.195186	0.611302	-0.0834593	0.809142
PRTN3	-3.29689	0.0113502	-3.24896	0.00597569	-0.251683	0.104091	-0.209574	0.14535
CTGF	-0.428418	0.445795	-0.0951895	0.857178	0.329493	0.328069	0.3623	0.275712
MXRA8	-2.34639	0.0306946	-1.54934	0.111549	0.456819	0.21214	0.360191	0.289016
HSPE1	1.61765	0.174774	2.48125	0.0190152	-0.648031	0.118043	-0.826732	0.0219504
CLDN2	1.07831	0.238703	1.28217	0.141153	0.067056	0.634045	-0.0779131	0.502191
PDLIM5	2.82287	0.00776419	3.89497	0.000555332	1.38121	0.0260085	1.11502	0.0502267
RPL37A	2.081	0.150032	3.37105	0.0101245	0.257041	0.586148	0.427778	0.313447
MMP7	0.596081	0.285809	0.134993	0.815624	0.20472	0.160732	-0.0162884	0.904766
CXCL10	0.713788	0.0996753	0.747029	0.0398166	0.214045	0.283612	0.0324108	0.867858
PCP4	-1.46032	0.302732	-0.532161	0.684597	-0.186818	0.0946838	-0.0926866	0.353078
SETBP1	0.198924	0.90378	-0.509193	0.745683	0.144345	0.709852	0.28478	0.426537
GTF3C5	1.24557	0.805258	1.51916	0.76258	0.842212	0.343224	0.804382	0.334466
SAR1A	3.03274	0.0339832	3.05315	0.0180737	0.817294	0.136943	0.755515	0.11256
LGR5	0.365993	0.314395	0.304054	0.347799	0.0113108	0.936803	0.0396784	0.758543
WWP1	0.226984	0.836157	0.476278	0.608232	0.0545595	0.909179	0.220232	0.609066
ADAMTS12	-0.930623	0.596166	-1.26893	0.428526	0.288224	0.469241	0.433284	0.269777
NKD2	-4.08423	0.000853942	-3.04188	0.00595241	-0.0601148	0.764184	-0.110758	0.550504
AURKA	0.595433	0.721133	2.84403	0.0320849	0.137106	0.734439	0.206356	0.588204
ARL1	5.37739	0.00498439	3.99088	0.023791	0.794288	0.171979	0.414144	0.373541
TRIM2	2.12597	0.0158832	2.35744	0.00119118	-0.417981	0.330848	-0.00960726	0.979453
DNAJB9	3.61963	0.311801	5.18544	0.12787	0.626293	0.0843784	0.706595	0.0568732
MCC	-7.4397	0.0823328	-7.31925	0.056636	0.364483	0.262012	0.396407	0.198175
NEU3	1.7694	0.413662	1.65831	0.369166	0.42891	0.30476	0.449313	0.228334
PPARG	2.52693	0.213101	2.32371	0.214461	-0.0729828	0.833232	-0.0510374	0.869473
THRAP3	2.34521	0.00654045	2.47075	0.00135159	1.34437	0.121695	1.0004	0.192752
CCL18	1.11722	0.0389537	1.02941	0.0289299	0.379263	0.0659098	0.245196	0.150306
POLD3	2.65631	0.189105	2.84101	0.101429	0.465579	0.263845	0.394362	0.290328
LHFP	-2.15269	0.301472	-2.68339	0.144427	0.39302	0.269019	0.408281	0.217297
SPOCK1	-4.30355	0.116192	-2.10994	0.352057	0.314061	0.256839	0.234095	0.334253
NKD1	-0.496329	0.369689	-0.499483	0.321655	-0.149559	0.259797	-0.138623	0.245917
TGFA	-3.43236	0.181425	-2.51441	0.283157	0.302408	0.443096	-0.0846207	0.795274
IGF1	3.23846	0.0455611	1.69552	0.271189	0.324664	0.240889	0.135407	0.530336
ZEB2	0.991089	0.587917	0.525033	0.759713	0.291042	0.357698	0.248283	0.363484
EPPK1	0.0781974	0.890423	0.691544	0.203886	-0.310809	0.283842	-0.0787415	0.778679
INSIG2	3.92164	0.168387	2.1744	0.439274	0.82617	0.0914802	1.0181	0.021487
WNT1	-6.51398	0.000104971	-6.21095	7.40397e-05	-0.0777157	0.65629	-0.0798789	0.617205
AXL	-1.48414	0.246895	-0.477947	0.689064	1.36204	0.0137264	1.16791	0.0221741
PCK1	0.164887	0.801492	0.017646	0.976029	0.014268	0.929413	0.0533839	0.715294
CXCL11	1.05782	0.572064	1.02088	0.550844	0.230086	0.219627	0.125845	0.450313
COPZ2	-1.03744	0.439752	-1.26604	0.296606	0.543505	0.12414	0.642475	0.048571
MGP	0.145498	0.66278	0.480731	0.101081	0.295066	0.157924	0.360431	0.0835148
TGFB3	-2.13925	0.153767	-1.67486	0.218202	0.407842	0.103011	0.421549	0.0696104
HTRA1	-0.351041	0.68372	0.0161523	0.983513	0.653844	0.0462284	0.611804	0.0500638
CDK10	-1.75277	0.383728	-0.0876415	0.96323	-0.251785	0.377144	-0.0965978	0.721671
MMP13	1.30941	0.658955	-0.180638	0.948246	0.180647	0.146031	0.141871	0.201976
CASR	-3.97339	0.11905	-4.27737	0.0551238	-0.491952	0.101215	-0.528812	0.056886
MRC2	-1.02744	0.507472	-0.525905	0.692708	0.415136	0.331588	0.220808	0.55978
NANOG	-0.335522	0.834641	-0.964329	0.505444	-0.187702	0.407967	-0.29545	0.180519
CD93	1.31392	0.251566	1.90015	0.0733246	1.01225	0.0572161	0.800518	0.0680451
NUFIP1	0.458352	0.824424	1.26971	0.481907	-0.198123	0.61174	0.127042	0.737066
FABP1	0.183103	0.568524	0.393026	0.14867	0.0525604	0.722809	0.0911267	0.498936
TRIM33	1.15751	0.189012	1.3884	0.0715959	0.244352	0.495993	0.276439	0.391564
NDEL1	1.06614	0.570246	2.44803	0.160245	1.28538	0.0736036	0.939905	0.143669
EXT2	2.3663	0.202096	4.43974	0.00821487	0.310899	0.554805	0.711973	0.149154
TWIST1	-3.73284	0.0992118	-3.72075	0.0719624	0.193998	0.272015	0.059198	0.699009
CCND1	-0.741914	0.32736	0.0625136	0.916448	-0.09213	0.78228	-0.136394	0.656296
SLC1A2	-6.83808	0.0112686	-8.27506	0.000937879	0.00420132	0.970089	-0.0655572	0.541542
KCNAB1	-7.5753	0.106233	-9.16236	0.0220731	-0.0205167	0.889521	0.0553725	0.691733
KLF5	1.82359	0.0104821	2.12571	0.000832787	0.0516926	0.90302	0.276182	0.487929
ELK4	5.19085	0.0837728	5.65473	0.0303153	-0.168352	0.301339	-0.114972	0.456226
NUCB1	1.22791	0.37472	2.0474	0.110521	1.33763	0.0484213	1.08664	0.0690043
QKI	0.455934	0.571956	1.12403	0.112986	1.09651	0.0127994	1.17957	0.00721058
CLIC2	-0.117555	0.969397	-3.00569	0.290137	0.0517827	0.915849	0.0343738	0.93719
MRAS	-6.75252	0.0830269	-6.48692	0.0586937	0.476666	0.233191	0.340409	0.305291
SMAD3	1.36571	0.511308	0.756583	0.693762	0.586199	0.14576	0.138974	0.700073

## Sheet: Supplementary Table S5
Supplementary Table S5 Signature genes used in Figure 5 and Figure 6
Gene Symbol	Platform	Reference	Related Figure
CHD2	Signature for HTA	Wang Y. et al.	Figure 5
KLF5	Signature for HTA	Wang Y. et al.	Figure 5
EPM2A	Signature for HTA	Wang Y. et al.	Figure 5
LAT	Signature for HTA	Wang Y. et al.	Figure 5
CAPG	Signature for HTA	Wang Y. et al.	Figure 5
CHD2	signature for nCounter	Wang Y. et al.	Figure 5
APOC1	signature for nCounter	Wang Y. et al.	Figure 5
ADAMTS12	signature for nCounter	Wang Y. et al.	Figure 5
KLF5	signature for nCounter	Wang Y. et al.	Figure 5
EPM2A	signature for nCounter	Wang Y. et al.	Figure 5
LAT	signature for nCounter	Wang Y. et al.	Figure 5
CAPG	signature for nCounter	Wang Y. et al.	Figure 5
ANG	Signature for HTA	Barrier A. et al.	Figure 6
CIAO1	Signature for HTA	Barrier A. et al.	Figure 6
AHI1	Signature for HTA	Barrier A. et al.	Figure 6
UGGT1	Signature for HTA	Barrier A. et al.	Figure 6
TIMM17A	Signature for HTA	Barrier A. et al.	Figure 6
PDHB	Signature for HTA	Barrier A. et al.	Figure 6
XPNPEP1	Signature for HTA	Barrier A. et al.	Figure 6
RPN2	Signature for HTA	Barrier A. et al.	Figure 6
IER3IP1	Signature for HTA	Barrier A. et al.	Figure 6
ANXA2	Signature for HTA	Barrier A. et al.	Figure 6
COPS8	Signature for HTA	Barrier A. et al.	Figure 6
THOC2	Signature for HTA	Barrier A. et al.	Figure 6
CFH	Signature for HTA	Barrier A. et al.	Figure 6
SAR1A	Signature for HTA	Barrier A. et al.	Figure 6
ARL1	Signature for HTA	Barrier A. et al.	Figure 6
POLD3	Signature for HTA	Barrier A. et al.	Figure 6
EXT2	Signature for HTA	Barrier A. et al.	Figure 6
TSPAN7	Signature for HTA	Barrier A. et al.	Figure 6
PFKL	Signature for HTA	Barrier A. et al.	Figure 6
ASB13	Signature for HTA	Barrier A. et al.	Figure 6
CITED2	Signature for HTA	Barrier A. et al.	Figure 6
CDK10	Signature for HTA	Barrier A. et al.	Figure 6
CIAO1	signature for nCounter	Barrier A. et al.	Figure S2
AHI1	signature for nCounter	Barrier A. et al.	Figure S2
ITM2A	signature for nCounter	Barrier A. et al.	Figure S2
UGGT1	signature for nCounter	Barrier A. et al.	Figure S2
TIMM17A	signature for nCounter	Barrier A. et al.	Figure S2
PDHB	signature for nCounter	Barrier A. et al.	Figure S2
XPNPEP1	signature for nCounter	Barrier A. et al.	Figure S2
IER3IP1	signature for nCounter	Barrier A. et al.	Figure S2
GPR171	signature for nCounter	Barrier A. et al.	Figure S2
COPS8	signature for nCounter	Barrier A. et al.	Figure S2
THOC2	signature for nCounter	Barrier A. et al.	Figure S2
CFH	signature for nCounter	Barrier A. et al.	Figure S2
SAR1A	signature for nCounter	Barrier A. et al.	Figure S2
ARL1	signature for nCounter	Barrier A. et al.	Figure S2
POLD3	signature for nCounter	Barrier A. et al.	Figure S2
EXT2	signature for nCounter	Barrier A. et al.	Figure S2
CD24	signature for nCounter	Barrier A. et al.	Figure S2
EPPK1	signature for nCounter	Barrier A. et al.	Figure S2
CDK10	signature for nCounter	Barrier A. et al.	Figure S2
CD44	Signature for HTA	Merlos-Suarez A. et al.	Figure 6
IGFBP4	Signature for HTA	Merlos-Suarez A. et al.	Figure 6
TACC1	Signature for HTA	Merlos-Suarez A. et al.	Figure 6
EPHB3	Signature for HTA	Merlos-Suarez A. et al.	Figure 6
SOAT1	Signature for HTA	Merlos-Suarez A. et al.	Figure 6
LGR5	Signature for HTA	Merlos-Suarez A. et al.	Figure 6
CD44	signature for nCounter	Merlos-Suarez A. et al.	Figure S2
IGFBP4	signature for nCounter	Merlos-Suarez A. et al.	Figure S2
CYP2E1	signature for nCounter	Merlos-Suarez A. et al.	Figure S2
SOAT1	signature for nCounter	Merlos-Suarez A. et al.	Figure S2
LGR5	signature for nCounter	Merlos-Suarez A. et al.	Figure S2
EGR1	Signature for HTA	Smith J. J. et al.	Figure 6
ACTB	Signature for HTA	Smith J. J. et al.	Figure 6
NQO1	Signature for HTA	Smith J. J. et al.	Figure 6
SPRY4	Signature for HTA	Smith J. J. et al.	Figure 6
VDR	Signature for HTA	Smith J. J. et al.	Figure 6
DCTD	Signature for HTA	Smith J. J. et al.	Figure 6
TACC2	Signature for HTA	Smith J. J. et al.	Figure 6
TMEM14A	Signature for HTA	Smith J. J. et al.	Figure 6
HES1	Signature for HTA	Smith J. J. et al.	Figure 6
PDLIM5	Signature for HTA	Smith J. J. et al.	Figure 6
MGP	Signature for HTA	Smith J. J. et al.	Figure 6
SYT17	Signature for HTA	Smith J. J. et al.	Figure 6
MYOT	Signature for HTA	Smith J. J. et al.	Figure 6
TEX11	Signature for HTA	Smith J. J. et al.	Figure 6
HS3ST5	Signature for HTA	Smith J. J. et al.	Figure 6
DFNB31	Signature for HTA	Smith J. J. et al.	Figure 6
S100A3	Signature for HTA	Smith J. J. et al.	Figure 6
SPDYA	Signature for HTA	Smith J. J. et al.	Figure 6
DENND2A	Signature for HTA	Smith J. J. et al.	Figure 6
SLC25A30	Signature for HTA	Smith J. J. et al.	Figure 6
MUM1L1	Signature for HTA	Smith J. J. et al.	Figure 6
CRABP1	Signature for HTA	Smith J. J. et al.	Figure 6
PRTN3	Signature for HTA	Smith J. J. et al.	Figure 6
ACTB	signature for nCounter	Smith J. J. et al.	Figure S2
SPRY4	signature for nCounter	Smith J. J. et al.	Figure S2
AK1	signature for nCounter	Smith J. J. et al.	Figure S2
VDR	signature for nCounter	Smith J. J. et al.	Figure S2
DCTD	signature for nCounter	Smith J. J. et al.	Figure S2
TACC2	signature for nCounter	Smith J. J. et al.	Figure S2
PDLIM5	signature for nCounter	Smith J. J. et al.	Figure S2
MGP	signature for nCounter	Smith J. J. et al.	Figure S2
SYT17	signature for nCounter	Smith J. J. et al.	Figure S2
HS3ST5	signature for nCounter	Smith J. J. et al.	Figure S2
CSN3	signature for nCounter	Smith J. J. et al.	Figure S2
CRABP1	signature for nCounter	Smith J. J. et al.	Figure S2
PRTN3	signature for nCounter	Smith J. J. et al.	Figure S2

## Sheet: Supplementary Table S6-9
Supplementary Table S6 Overlapping patients from high/low-risk groups predicted by gene signature from Wang, Y. et al. based on HTA and nCounter platform
		HTA
		High risk	Low risk
nCounter	High risk	15	6
	Low risk	6	15
Supplementary Table S7 Overlapping patients from high/low-risk groups predicted by gene signature from Barrier, A. et al. based on HTA and nCounter platform
		HTA
		High risk	Low risk
nCounter	High risk	11	10
	Low risk	10	11
Supplementary Table S8 Overlapping patients from high/low-risk groups predicted by gene signature from Merlos-Suarez, A. et al. based on HTA and nCounter platform
		HTA
		High risk	Low risk
nCounter	High risk	12	9
	Low risk	9	12
Supplementary Table S9 Overlapping patients from high/low-risk groups predicted by gene signature from Smith, J.J. et al. based on HTA and nCounter platform
		HTA
		High risk	Low risk
nCounter	High risk	11	10
	Low risk	10	11

## Sheet: Supplementary Table S10
Supplementary Table S10 Association between gene expression patterns and clinical outcomes for multi-gene signatures without filtering
Published_signatures	nCounter_Logrank_test_p_value (DFS/OS)	HTA_Logrank_test_p_value (DFS/OS)
crcsig_sig8_wang_21	0.95/0.16	0.99/0.75
crcsig_sig2_barrier_58	0.36/0.02	0.5/0.3
crcsig_merloSuarez_64	0.19/0.27	0.04/0.08
crcsig_sig7_smith_34	0.87/0.6	0.05/0.23
crcsig_subtype1_449	0.22/0.35	0.45/0.85
crcsig_mc38sigcore_63	0.57/0.69	0.42/0.67
crcsig_sig1_bandres_8	0.91/0.7	0.001/0.01 (opposite direction)*
crcsig_sig3_barrier_26	0.05/0.08 (opposite direction)*	0.0001/0.01 (opposite direction)*
crcsig_oh2012gut_89	0.13/0.03 (opposite direction)*	0.61/0.77
Note: *high-risk group has better outcome, opposite direction compared to the classification in the original paper.
